# Supplementary material for: Leveraging a neutrophil-derived PCD signature to predict and stratify patients with acute myocardial infarction: from AI prediction to biological interpretation
Source: J Transl Med. 2024 Jul 2;22:612. doi: 10.1186/s12967-024-05415-0 (PMC11221097; doi:10.1186/s12967-024-05415-0)
Supplement: Supplementary file 1 — Supplementary Material 1. Supplementary Table 1. PCD-related gene sets. Supplementary Table 2. Neutrophil-related gene sets. Supplementary Table 3. The normalized ssGSEA scores of 17 PCD-related and Neutrophil-related gene sets. Supplementary Table 4. SOM on expression profile of training set. Supplementary Table 5. Detailed information of DEGs analysis of training set. Supplementary Table 6. The Pearson’s correlation analysis on Neutrophil-related and PCD-related genes. Supplementary Table 7. A total of 63 published signatures were retrieved from the literatures. Supplementary Table 8. Clinical information of external validation set (GSE34198). Supplementary Table 9. NMF results of GSE123342, GSE60993, GSE34198. Supplementary Table 10. GSEA on cluster 1 and cluster 2 of GSE123342, GSE60993, GSE34198 using NETosis, neutrophil, and neutrophil degranulation gene sets. Supplementary Table 11. Percentage of cell population at different periods in control and experimental groups. Supplementary Table 12. Percentage of neutrophil population at different periods in control and experimental groups. Supplementary Table 13. Within Clusters Sum of Squares (WCSS) metric was utilized as a basis to determine the optimal numbers of K-means clustering on DEGs between N1 and N2 subgroups. Supplementary Table 14. Sensitivity analysis of two-sample MR. Supplementary Table 15. Predictive drugs targeting MDM2 via Enrichr database. [file 12967_2024_5415_MOESM1_ESM.xlsx]

## Sheet: Supplementary Table 1
Supplementary Table 1. PCD-related gene sets.
No.	Apoptosis	Pyroptosis	Ferroptosis	Autophagy	Necroptosis	Cuproptosis	Parthanatos	Entotic cell death	NETotic cell death	Lysosome-dependentcelldeath	Alkaliptosis	Oxeiptosis	Immunogenic cell death	Anoikis	Paraptosis	Methuosis	Disulfidptosis	all=1973	all=1554 (Remove duplication)
1	AATF	BAK1	ABCC1	ABL1	GLUD1	NFE2L2	PARP	AMPK	ELANE	ABCA2	IKBKB	PGAM5	ATG5	BRMS1	CAMK2B	CSNK2A1	SLC7A11	AATF	AATF
2	ABL1	BAX	ACACA	ABL2	GLUD2	NLRP3	MIF	ATG5	MMP1	ABCB9	NFKB1	KEAP1	BAX	PTK2	PRKACG	RAC1	SLC3A2	ABL1	ABL1
3	ACAA2	CASP1	ACO1	ACER2	ALOX15	ATP7B	AIFM1	ATG7	MPO	ACP2	CA9	AIFM1	CALR	NTRK2	MARK4	ARF6	RPN1	ACAA2	ACAA2
4	ACKR3	CASP3	ACSF2	ADRA1A	FTH1	ATP7A	HSP70	BECN1	CAMP	ACP5	CHUK	NRF2	CASP1	BCL2L11	SSTR5	GIT1	NCKAP1	ACKR3	ACKR3
5	ACVR1	CASP4	ACSL1	ADRB2	PYG	SLC31A1	PAAN	CDC42	PADI4	ADGRE2	IKBKG	AIRE	CASP8	SRC	TAAR5	MTOR	WASF2	ACVR1	ACVR1
6	ACVR1B	CASP5	ACSL3	AKT1	CAPN1	FDX1	ARH3	CDH1	EIPA	AGA	NFKB1A		CD4	CEACAM6	USP10	MET	CYFIP1	ACVR1B	ACVR1B
7	ADORA1	CASP6	ACSL4	AMBRA1	CASP1	LIAS	RNF146	CTNNA1	NCX1	AP1B1	RELA		CD8A	CAV1	PRKAG3	PFKFB3	ABI2	ADORA1	ADORA1
8	AEN	CASP8	ACSL5	ATF6	GLNA	LIPT1	ADPRHL2	CYBB	MIA	AP1G1			CD8B	AKT1	HACD2	MIR199A1	BRK1	AEN	AEN
9	AGT	CASP9	ACSL6	ATG101	BAX	LIPT2	OGG1	MYH14	MYD88	AP1M1			CXCR3	ITGB1	NT5C		RAC1	AGT	AGT
10	AGTR2	CHMP2A	AIFM2	ATG13	BCL2	DLD		PI3KC3	TLR2	AP1M2			EIF2AK3	CEACAM5	INSRR			AGTR2	AGTR2
11	AIFM1	CHMP2B	AKR1C1	ATG14	FADD	DLAT		RHOA	PAD4	AP1S1			ENTPD1	EGFR	SSTR3			AIFM1	AIFM1
12	AKT1	CHMP3	AKR1C2	ATG2A	RIPK1	PDHA1		RNF146	PRKCA	AP1S2			FOXP3	BCL2	TAAR9			AKT1	AKT1
13	ANXA6	CHMP4A	AKR1C3	ATG2B	TNF	PDHB		ROCK	PKCB	AP1S3			HMGB1	CASP8	HSPB8			ANXA6	ANXA6
14	APAF1	CHMP4B	ALOX12	ATG5	TNFRSF1A	MTF1		RUBCN	PRKCZ	AP3B1			HSP90AA1	SIK1	PLPP2			APAF1	APAF1
15	APPL1	CHMP4C	ALOX15	ATG7	TRADD	GLS		UVRAG	NOX3	AP3B2			IFNA1	PTRH2	G6PC2			APPL1	APPL1
16	AR	CHMP6	ALOX5	ATM	TRAF2	CDKN2A		AR	NOX4	AP3D1			IFNB1	STAT3	GUCY2EP			AR	AR
17	ARHGEF2	CHMP7	ATG5	ATP13A2	PPIA	DBT		TP53	NOX1	AP3M1			IFNG	TLE1	CDK4			ARHGEF2	ARHGEF2
18	ARL6IP5	CYCS	ATG7	ATP6V0A1	CAPN2	GCSH		ROCK1	CTSG	AP3M2			IFNGR1	DAPK2	RGR			ARL6IP5	ARL6IP5
19	ARMC10	ELANE	ATP5MC3	ATP6V0A2	HSP90A	DLST		PCK2	PRTN3	AP3S1			IL10	CTNNB1	ADGRG1			ARMC10	ARMC10
20	ARRB2	GPX4	BACH1	ATP6V0B	IL1A			TNFSF10	ELANE	AP3S2			IL17A	ZNF304	UQCRC1			ARRB2	ARRB2
21	ASAH2	GSDMB	CARS	ATP6V0C	TNFSF6			MTUS2	MPO	AP4B1			IL17RA	MAPK1	TNK2			ASAH2	ASAH2
22	ATF3	GSDMC	CBS	ATP6V0D1	TNFRSF6			AURKA	GSDMD	AP4E1			IL1B	BMF	RNF181			ATF3	ATF3
23	ATF4	GSDMD	CD44	ATP6V0D2	CASP8			KIF2C	IL1B	AP4M1			IL1R1	ITGA5	MKNK2			ATF4	ATF4
24	ATM	GSDME	CHAC1	ATP6V0E1	JNK			RHOA	CXCL1	AP4S1			IL6	TP53	UBE2U			ATM	ATM
25	ATP2A1	GZMB	CISD1	ATP6V0E2	JAK2			MTOR	PLA2G7	ARF1			LY96	MCL1	MYLK			ATP2A1	ATP2A1
26	ATP2A3	HMGB1	CP	ATP6V1A	CAMK2			EZR	CXCL8	ARL8B			MYD88	BCL2L1	CTDSP2			ATP2A3	ATP2A3
27	ATP5IF1	IL18	CRYAB	ATP6V1B1	IL1B			GZMB	CDK6	ARSA			NLRP3	CASP3	LCK			ATP5IF1	ATP5IF1
28	AVP	IL1A	CS	ATP6V1B2	IFNG			MRTFA	HMGB1	ARSB			NT5E	CDH1	GPR15			AVP	AVP
29	BAD	IL1B	CYBB	ATP6V1C1	STAT3			PTK2	MMP9	ARSG			P2RX7	BAD	ATP23			BAD	BAD
30	BAG3	IRF1	DPP4	ATP6V1C2	IRF9			DIAPH1	AGER	ASAH1			PDIA3	PIK3CA	LPAR1			BAG3	BAG3
31	BAG5	IRF2	EMC2	ATP6V1D	TNFSF10			LPAR2	CSF3	ATP10B			PIK3CA	PAK1	PI4KB			BAG5	BAG5
32	BAG6	NLRC4	FADS2	ATP6V1E1	TNFRSF10A			MAP1LC3A	TGFB1	ATP13A2			PRF1	ITGAV	DSTYK			BAG6	BAG6
33	BAK1	NLRP1	FANCD2	ATP6V1E2	TNFRSF10B			PIKFYVE		ATP6AP1			TLR4	FN1	CFD			BAK1	BAK1
34	BAX	NLRP2	FDFT1	ATP6V1G1	CFLAR			CTTN		ATP6V0A1			TNF	MAPK3	PPP3CA			BAX	BAX
35	BBC3	NLRP3	FTH1	ATP6V1G2	XIAP			MCOLN1		ATP6V0A2				PTGS2	CCR4			BBC3	BBC3
36	BCAP31	NLRP6	FTL	ATP6V1H	BID			FOXO1		ATP6V0A4				BAX	PRAG1			BCAP31	BCAP31
37	BCL10	NLRP7	FTMT	AUP1	AIFM1			CTNNA1		ATP6V0B				BCAR1	CDKN3			BCL10	BCL10
38	BCL2	NOD1	G6PD	BAD	TRPM7			CXCL8		ATP6V0C				PTEN	GPR153			BCL2	BCL2
39	BCL2A1	PLCG1	GCLC	BAG3	IFNAR1					ATP6V0D1				ERBB2	DDIT3			BCL2A1	BCL2A1
40	BCL2L1	PJVK	GCLM	BCL2	IFNAR2					ATP6V0D2				ANGPTL4	MAPK8			BCL2L1	BCL2L1
41	BCL2L10	PRKACA	GLS2	BCL2L11	IFNGR1					ATP6V1H				PDK4	MAP2K2			BCL2L10	BCL2L10
42	BCL2L11	PYCARD	GOT1	BECN1	IFNGR2					BLK				CYCS	MAPK1			BCL2L11	BCL2L11
43	BCL2L12	SCAF11	GPX4	BMF	TLR3					BLOC1S1				BRAF	MAPK14			BCL2L12	BCL2L12
44	BCL2L14	TINAP	GSS	BNIP3	TIRP					BLOC1S2				YAP1	IGF1R			BCL2L14	BCL2L14
45	BCL2L2	TNF	HMGCR	BNIP3L	IFNA					BORCS5				ANKRD13C	PDCD6IP			BCL2L2	BCL2L2
46	BCL3	TP53	HMOX1	BOK	IFNB					BORCS6				ITGA2	CASP9			BCL3	BCL3
47	BCLAF1	TP63	HSBP1	C9orf72	TRIF					BTK				ANXA5	ERN1			BCLAF1	BCLAF1
48	BDKRB2	AIM2	HSPB1	CALCOCO2	VDAC1					C12orf4				BIRC5	ATF6			BDKRB2	BDKRB2
49	BDNF	GSDMA	IREB2	CAMKK2	SLC25A4S					CBL				MTOR	XBP1			BDNF	BDNF
50	BECN1	IL6	KEAP1	CAPN1	PPID					CD164				TIMP1	AKT1			BECN1	BECN1
51	BID	NOD2	LPCAT3	CAPNS1	CYLD					CD300A				BDNF	EIF2S1			BID	BID
52	BIK	TIRAP	MAP1LC3A	CASP1	RIPK3					CD63				CSPG4	HSPA5			BIK	BIK
53	BIRC6		MAP1LC3B	CASP3	MLKL					CD68				BSG	CASP4			BIRC6	BIRC6
54	BLOC1S2		MAP1LC3C	CDC37	TRAF5					CD84				AKT2	CASP3			BLOC1S2	BLOC1S2
55	BMF		MT1G	CDK5	TLR4					CHGA				STK11	CASP7			BMF	BMF
56	BMP4		NCOA4	CDK5R1	RBCK1					CLN3				IGF1	ITPR3			BMP4	BMP4
57	BMP5		NFE2L2	CHMP4A	HMGB1					CLN5				IGF1R	RYR1			BMP5	BMP5
58	BMPR1B		NFS1	CHMP4B	JAK1					CLNK				ITGA6	RYR2			BMPR1B	BMPR1B
59	BNIP3		NOX1	CISD2	JAK3					CLTA				ILK	MCU			BNIP3	BNIP3
60	BNIP3L		NQO1	CLEC16A	TYK2					CLTB				CFLAR	TNFRSF19			BNIP3L	BNIP3L
61	BOK		NRF2	CLN3	STAT1					CLTC				RHOA	PDCD5			BOK	BOK
62	BRCA1		OTUB1	CLU	STAT2					CLTCL1				HIF1A	CSF1			BRCA1	BRCA1
63	BRCA2		PCBP1	CPTP	STAT4					CLU				DAP3	TP53			BRCA2	BRCA2
64	BRSK2		PCBP2	CSNK2A2	STAT5A					CPLX2				MYBBP1A	NFKB1			BRSK2	BRSK2
65	BTK		PEBP1	CTSA	STAT5B					CTNS				TLE5	PEBP1			BTK	BTK
66	CAAP1		PGD	CTTN	STAT6					CTSA				ITGA3	PHB			CAAP1	CAAP1
67	CASP1		PHKG2	DAP	H2A					CTSB				PTK2B				CASP1	CASP1
68	CASP10		PRNP	DAPK1	TNFAIP3					CTSC				CCND1				CASP10	CASP10
69	CASP12		PROM2	DAPK2	RNF31					CTSD				CTTN				CASP12	CASP12
70	CASP2		PTGS2	DAPK3	CHMP2A					CTSE				CALR				CASP2	CASP2
71	CASP3		RPL8	DAPL1	CHMP2B					CTSF				ATF4				CASP3	CASP3
72	CASP4		SAT1	DCN	VPS24					CTSG				CDCP1				CASP4	CASP4
73	CASP5		SAT2	DDIT3	CHMP4A					CTSH				PLAUR				CASP5	CASP5
74	CASP8		SLC11A2	DDRGK1	CHMP4B					CTSK				SKP2				CASP8	CASP8
75	CASP8AP2		SLC1A5	DEPDC5	CHMP6					CTSL				CHEK2				CASP8AP2	CASP8AP2
76	CASP9		SLC39A14	DEPP1	VPS4					CTSO				HGF				CASP9	CASP9
77	CAV1		SLC39A8	DHRSX	CHMP1					CTSS				E2F1				CAV1	CAV1
78	CCAR2		SLC3A2	DNM1L	CHMP5					CTSV				EGF				CCAR2	CCAR2
79	CCK		SLC40A1	DRAM1	SMPD1					CTSW				PIK3CG				CCK	CCK
80	CD14		SLC7A11	DRAM2	PYCARD					CTSZ				ITGB4				CD14	CD14
81	CD24		SQLE	EEF1A1	NLRP3					DEF8				DAPK1				CD24	CD24
82	CD27		STEAP3	EEF1A2	ZBP1					DNASE2				MAPK8				CD27	CD27
83	CD28		TF	EIF2AK4	IL33					DNASE2B				PIK3R1				CD28	CD28
84	CD38		TFRC	EIF4G1	FTL					ENTPD4				PIK3R3				CD38	CD38
85	CD3E		TP53	EIF4G2	SQSTM1					FAM98A				MAP2K1				CD3E	CD3E
86	CD44		VDAC2	ELAPOR1	VDAC2					FER				CXCL12				CD44	CD44
87	CD5		VDAC3	EP300	VDAC3					FES				LGALS3				CD5	CD5
88	CD70		ZEB1	EPM2A	CHMP7					FGR				FBXW7-AS1				CD70	CD70
89	CD74			ERCC4	PGAM5					FLCN				BAK1				CD74	CD74
90	CDIP1			ERN1	BIRC2					FOXF1				ABHD4				CDIP1	CDIP1
91	CDKN1A			EXOC1	BIRC3					FTH1				CD44				CDKN1A	CDKN1A
92	CDKN2D			EXOC4	EIF2AK2					FTL				ITGA4				CDKN2D	CDKN2D
93	CEBPB			EXOC7	PLA2G4					FUCA1				FADD				CEBPB	CEBPB
94	CFLAR			EXOC8	DNM1L					GAA				PHLDA2				CFLAR	CFLAR
95	CHAC1			FBXL2	SPATA2					GAB2				TGFB1				CHAC1	CHAC1
96	CHCHD10			FBXO7	FAF1					GALC				HMCN1				CHCHD10	CHCHD10
97	CHEK2			FBXW7	SHARPIN					GALNS				MMP2				CHEK2	CHEK2
98	CIB1			FEZ1	NOX2					GATA2				CEBPB				CIB1	CIB1
99	CIDEB			FEZ2	USP21					GBA				CEMIP				CIDEB	CIDEB
100	CLU			FLCN	PARP1					GCC2				CDKN3				CLU	CLU
101	COA8			FOXK1	CHMP4C					GGA1				CBL				COA8	COA8
102	COL2A1			FOXK2						GGA2				CASP9				COL2A1	COL2A1
103	CRADD			FOXO1						GGA3				SFN				CRADD	CRADD
104	CREB3			FOXO3						GLA				MTDH				CREB3	CREB3
105	CREB3L1			FTH1						GLB1				PRKCA				CREB3L1	CREB3L1
106	CRH			FTL						GM2A				TNFRSF10B				CRH	CRH
107	CRIP1			FYCO1						GNPTAB				CXCL8				CRIP1	CRIP1
108	CSF2			FZD5						GNPTG				MIR200C				CSF2	CSF2
109	CSNK2A1			GAPDH						GNS				AR				CSNK2A1	CSNK2A1
110	CSNK2A2			GATA4						GUSB				CDKN2A				CSNK2A2	CSNK2A2
111	CTH			GBA						HDAC6				CPT1A				CTH	CTH
112	CTNNA1			GFAP						HEXA				PIK3CB				CTNNA1	CTNNA1
113	CTSC			GNAI3						HEXB				CLDN1				CTSC	CTSC
114	CTTN			GOLGA2						HGS				MIR204				CTTN	CTTN
115	CUL1			GPR137						HGSNAT				MIR26A1				CUL1	CUL1
116	CUL2			GPR137B						HMOX1				CDKN1A				CUL2	CUL2
117	CUL3			GPSM1						HPS6				CDKN1B				CUL3	CUL3
118	CUL4A			GSK3A						HSPA8				KLF12				CUL4A	CUL4A
119	CUL5			GSK3B						HYAL1				NTRK1				CUL5	CUL5
120	CX3CL1			HAX1						IDS				PLAU				CX3CL1	CX3CL1
121	CX3CR1			HDAC6						IDUA				MYC				CX3CR1	CX3CR1
122	CXCL12			HERC1						IGF2R				SMAD4				CXCL12	CXCL12
123	CYLD			HGF						IL13				PLK1				CYLD	CYLD
124	CYP1B1			HIF1A						IL13RA2				MUC1				CYP1B1	CYP1B1
125	DAB2IP			HMGB1						IL4				LGALS1				DAB2IP	DAB2IP
126	DAP			HMOX1						IL4R				PYCARD				DAP	DAP
127	DAP3			HSP90AA1						KIF1B				SESN2				DAP3	DAP3
128	DAPK1			HSPA8						KIT				ITGB3				DAPK1	DAPK1
129	DAPK2			HSPB1						KXD1				KRAS				DAPK2	DAPK2
130	DAPK3			HSPB8						LAMP1				THBS1				DAPK3	DAPK3
131	DAPL1			HTR2B						LAMP2				BID				DAPL1	DAPL1
132	DAXX			HTRA2						LAMP3				HRAS				DAXX	DAXX
133	DBH			HTT						LAMTOR1				CDK11B				DBH	DBH
134	DCC			HUWE1						LAPTM4A				CDK11A				DCC	DCC
135	DDIAS			IFI16						LAPTM4B				XIAP				DDIAS	DDIAS
136	DDIT3			IFNG						LAPTM5				PPARG				DDIT3	DDIT3
137	DDIT4			IKBKG						LAT				IL6				DDIT4	DDIT4
138	DDX3X			IL10						LAT2				MIR145				DDX3X	DDX3X
139	DDX47			IL10RA						LGALS9				CCR7				DDX47	DDX47
140	DDX5			IL4						LGMN				MSLN				DDX5	DDX5
141	DEDD			IRGM						LIPA				RAC1				DEDD	DEDD
142	DEDD2			ITPR1						LRRK2				GRHL2				DEDD2	DEDD2
143	DELE1			KAT5						LYN				BIRC3				DELE1	DELE1
144	DEPTOR			KAT8						M6PR				NOTCH1				DEPTOR	DEPTOR
145	DIABLO			KDM4A						MAN2B1				RHOG				DIABLO	DIABLO
146	DIDO1			KDR						MANBA				CCAR2				DIDO1	DIDO1
147	DNAJA1			KEAP1						MAP1LC3A				NQO1				DNAJA1	DNAJA1
148	DNAJC10			KIF25						MAP6				MMP13				DNAJC10	DNAJC10
149	DNM1L			KLHL22						MCOLN1				FAS				DNM1L	DNM1L
150	DPF2			KLHL3						MFSD8				MTA1				DPF2	DPF2
151	DYRK2			LACRT						MILR1				MYO5A				DYRK2	DYRK2
152	E2F1			LAMP1						MRGPRX2				EDA2R				E2F1	E2F1
153	E2F2			LAMP2						MT3				CCN6				E2F2	E2F2
154	EDA2R			LAMP3						MYH9				MMP9				EDA2R	EDA2R
155	EIF2AK3			LAMTOR1						NAGA				ABL1				EIF2AK3	EIF2AK3
156	ELL3			LAMTOR2						NAGLU				MAPK11				ELL3	ELL3
157	ENO1			LAMTOR3						NAGPA				SOD2				ENO1	ENO1
158	EP300			LAMTOR4						NAPSA				PTHLH				EP300	EP300
159	EPHA2			LAMTOR5						NCOA4				PDGFB				EPHA2	EPHA2
160	EPO			LARP1						NDEL1				GLI2				EPO	EPO
161	ERBB3			LEP						NEDD4				EZH2				ERBB3	ERBB3
162	ERCC6			LEPR						NEU1				RIPK1				ERCC6	ERCC6
163	ERN1			LGALS8						NPC1				CXCR4				ERN1	ERN1
164	ERN2			LRRK2						NPC2				HMGA1				ERN2	ERN2
165	ERO1A			LRSAM1						NR4A3				SIK2				ERO1A	ERO1A
166	ERP29			LZTS1						PDPK1				TNFSF10				ERP29	ERP29
167	EYA1			MAP1LC3A						PIK3C3				ANGPTL2				EYA1	EYA1
168	EYA2			MAP1LC3B						PIK3CD				S100A4				EYA2	EYA2
169	EYA3			MAP1LC3C						PIK3CG				NTF3				EYA3	EYA3
170	EYA4			MAP3K7						PIP4K2A				ETV4				EYA4	EYA4
171	FADD			MAPK15						PIP4K2B				MIR21				FADD	FADD
172	FAF1			MAPK3						PIP4P1				MIR124-1				FAF1	FAF1
173	FAIM			MAPK8						PLA2G15				HTRA1				FAIM	FAIM
174	FAIM2			MAPT						PLA2G3				LATS1				FAIM2	FAIM2
175	FAM162A			MCL1						PLEKHM1				CEACAM3				FAM162A	FAM162A
176	FAS			MEFV						PLEKHM2				EIF2AK3				FAS	FAS
177	FASLG			MET						PPT1				LAMC2				FASLG	FASLG
178	FASTK			MFN2						PPT2				LAMA3				FASTK	FASTK
179	FBH1			MFSD8						PSAP				LAMB3				FBH1	FBH1
180	FBXW7			MID2						PSAPL1				CDH2				FBXW7	FBXW7
181	FEM1B			MIR199A1						PTGDR				CSNK2A1				FEM1B	FEM1B
182	FGA			MIRLET7B						PTGDS				EDIL3				FGA	FGA
183	FGB			MLST8						RAB34				ZEB2				FGB	FGB
184	FGF10			MT3						RAB3A				TLN1				FGF10	FGF10
185	FGFR1			MTCL1						RAB7A				EPHA2				FGFR1	FGFR1
186	FGFR3			MTDH						RAC2				SIRT3				FGFR3	FGFR3
187	FGG			MTM1						RUBCNL				OLFM3				FGG	FGG
188	FHIT			MTMR3						S100A13				CLU				FHIT	FHIT
189	FIGNL1			MTMR4						SCARB2				SPINK1				FIGNL1	FIGNL1
190	FIS1			MTMR8						SGSH				CPEB2				FIS1	FIS1
191	FNIP2			MTMR9						SLC11A1				NAT1				FNIP2	FNIP2
192	FXN			MTOR						SLC11A2				TSG101				FXN	FXN
193	FYN			NCOA4						SLC17A5				MIR200A				FYN	FYN
194	FZD9			NEDD4						SMPD1				MIR6744				FZD9	FZD9
195	G0S2			NLRP6						SNAP23				SERPINA1				G0S2	G0S2
196	GABARAP			NOD1						SNAPIN				AKT3				GABARAP	GABARAP
197	GATA1			NOD2						SNX16				RELA				GATA1	GATA1
198	GATA4			NPC1						SNX4				TNFRSF1A				GATA4	GATA4
199	GCLM			NPRL2						SORL1				FASLG				GCLM	GCLM
200	GDNF			NRBP2						SORT1				AFP				GDNF	GDNF
201	GFRAL			NUPR1						SPAG9				ITGA8				GFRAL	GFRAL
202	GGCT			OPTN						SPHK2				NOX4				GGCT	GGCT
203	GHITM			ORMDL3						SQSTM1				PBK				GHITM	GHITM
204	GNAI2			OSBPL7						STXBP1				SATB1				GNAI2	GNAI2
205	GNAI3			PAFAH1B2						STXBP2				CD63				GNAI3	GNAI3
206	GPER1			PARK7						SUMF1				EEF1A1				GPER1	GPER1
207	GPX1			PHB2						SYK				LTB4R2				GPX1	GPX1
208	GRINA			PHF23						SYTL4				MAVS				GRINA	GRINA
209	GSDME			PIK3C2A						TCIRG1				HRC				GSDME	GSDME
210	GSK3A			PIK3C3						TFEB				CCN2				GSK3A	GSK3A
211	GSK3B			PIK3CA						TMEM106B				RHOB				GSK3B	GSK3B
212	GSKIP			PIK3CB						TPP1				PPP1R13B				GSKIP	GSKIP
213	GSTP1			PIK3R2						UNC13D				PLG				GSTP1	GSTP1
214	GZMB			PIM2						VAMP7				MET				GZMB	GZMB
215	HDAC1			PINK1						VAMP8				RAF1				HDAC1	HDAC1
216	HERPUD1			PIP4K2A						VPS33A				PARP1				HERPUD1	HERPUD1
217	HGF			PIP4K2B						VPS33B				PRKCQ				HGF	HGF
218	HIC1			PIP4K2C						VPS4A				BRCA2				HIC1	HIC1
219	HIF1A			PJVK						WASH3P				RB1				HIF1A	HIF1A
220	HINT1			PLEKHF1						ZFYVE16				SP1				HINT1	HINT1
221	HIP1			PLK2										HAVCR2				HIP1	HIP1
222	HIP1R			PLK3										DOCK1				HIP1R	HIP1R
223	HIPK1			POLDIP2										VTN				HIPK1	HIPK1
224	HIPK2			PRKAA1										INHBB				HIPK2	HIPK2
225	HMGB2			PRKAA2										PDCD4				HMGB2	HMGB2
226	HMOX1			PRKAB1										PRPF4B				HMOX1	HMOX1
227	HNRNPK			PRKAB2										RANBP9				HNRNPK	HNRNPK
228	HRAS			PRKACA										SESN1				HRAS	HRAS
229	HRK			PRKAG1										SESN3				HRK	HRK
230	HSPA1A			PRKAG2										CD24				HSPA1A	HSPA1A
231	HSPA1B			PRKAG3										ZBTB7A				HSPA1B	HSPA1B
232	HSPB1			PRKD1										MIR141				HSPB1	HSPB1
233	HTRA2			PRKN										ELANE				HTRA2	HTRA2
234	HTT			PSAP										KDR				HTT	HTT
235	HYAL2			PTPN22										MDM2				HYAL2	HYAL2
236	HYOU1			PYCARD										NFE2L2				HYOU1	HYOU1
237	ICAM1			QSOX1										ZEB1				ICAM1	ICAM1
238	IFI16			RAB39B										KL				IFI16	IFI16
239	IFI27			RAB3GAP1										PRKCI				IFI27	IFI27
240	IFI27L1			RAB3GAP2										CRYAB				IFI27L1	IFI27L1
241	IFI27L2			RAB7A										EPHB6				IFI27L2	IFI27L2
242	IFI6			RAB8A										FGF2				IFI6	IFI6
243	IFNB1			RALB										HK2				IFNB1	IFNB1
244	IFNG			RASIP1										LTF				IFNG	IFNG
245	IGF1			RB1CC1										IQGAP1				IGF1	IGF1
246	IKBKE			RETREG1										MGAT5				IKBKE	IKBKE
247	IL12A			RETREG3										SDCBP				IL12A	IL12A
248	IL19			RHEB										ABHD2				IL19	IL19
249	IL1A			RIPK2										SPIB				IL1A	IL1A
250	IL1B			RMC1										TRIM31				IL1B	IL1B
251	IL2			RNF152										MIR1827				IL2	IL2
252	IL20RA			RNF41										PDGFRB				IL20RA	IL20RA
253	IL33			RNF5										PLAT				IL33	IL33
254	IL4			ROCK1										TLR3				IL4	IL4
255	IL6R			RPTOR										NRAS				IL6R	IL6R
256	IL7			RRAGA										ROCK1				IL7	IL7
257	INCA1			RRAGB										PAK4				INCA1	INCA1
258	ING2			RRAGC										VEGFA				ING2	ING2
259	ING5			RRAGD										CASP10				ING5	ING5
260	INHBA			RUBCN										PIN1				INHBA	INHBA
261	INHBB			RUFY4										IL1RAP				INHBB	INHBB
262	INS			SCFD1										UBE2C				INS	INS
263	ITGA6			SCOC										YWHAZ				ITGA6	ITGA6
264	ITGAM			SEC22B										TWIST1				ITGAM	ITGAM
265	ITGAV			SESN1										BMP6				ITGAV	ITGAV
266	ITM2C			SESN2										BNIP3L				ITM2C	ITM2C
267	ITPR1			SESN3										ELK1				ITPR1	ITPR1
268	ITPRIP			SH3BP4										KDM3A				ITPRIP	ITPRIP
269	IVNS1ABP			SH3GLB1										PRDX4				IVNS1ABP	IVNS1ABP
270	JAK2			SIRT1										BNIP3				JAK2	JAK2
271	JMY			SIRT2										LMO3				JMY	JMY
272	JUN			SLC38A9										ZNF32				JUN	JUN
273	KDM1A			SMCR8										MIR200B				KDM1A	KDM1A
274	KITLG			SMG1										MIR525				KITLG	KITLG
275	KRT18			SNCA										MIR363				KRT18	KRT18
276	KRT8			SNRNP70										TUBB3				KRT8	KRT8
277	LCK			SNX32										HSP90B1				LCK	LCK
278	LGALS12			SNX5										SLC2A1				LGALS12	LGALS12
279	LGALS3			SNX6										HMOX1				LGALS3	LGALS3
280	LRRK2			SOGA1										PTPN11				LRRK2	LRRK2
281	LTBR			SOGA3										PRKACA				LTBR	LTBR
282	LY96			SPTLC1										PAK3				LY96	LY96
283	MADD			SPTLC2										CD36				MADD	MADD
284	MAEL			SQSTM1										PIK3R2				MAEL	MAEL
285	MAGEA3			SREBF1										PPP2CA				MAGEA3	MAGEA3
286	MAP2K5			SREBF2										CASP6				MAP2K5	MAP2K5
287	MAP3K5			STAT3										CDH3				MAP3K5	MAP3K5
288	MAPK7			STBD1										EEF2K				MAPK7	MAPK7
289	MAPK8			STING1										LRP1				MAPK8	MAPK8
290	MAPK8IP1			STK11										PAK2				MAPK8IP1	MAPK8IP1
291	MAPK8IP2			STUB1										PTK6				MAPK8IP2	MAPK8IP2
292	MAPK9			SUPT5H										LPAR1				MAPK9	MAPK9
293	MARCHF7			SVIP										TCF7L2				MARCHF7	MARCHF7
294	MAZ			SYNPO2										CEACAM1				MAZ	MAZ
295	MCL1			TAB2										GDF2				MCL1	MCL1
296	MDM2			TAB3										GLO1				MDM2	MDM2
297	MELK			TBC1D14										IL17A				MELK	MELK
298	MFF			TBC1D25										RBL2				MFF	MFF
299	MIF			TBK1										SIRPA				MIF	MIF
300	MIR132			TEX264										TRAF2				MIR132	MIR132
301	MIR15A			TFEB										ADCY10				MIR15A	MIR15A
302	MIR16-1			TICAM1										VPS37A				MIR16-1	MIR16-1
303	MIR17			TIGAR										TNFRSF12A				MIR17	MIR17
304	MIR198			TLK2										APOBEC3G				MIR198	MIR198
305	MIR21			TMEM150A										BAG1				MIR21	MIR21
306	MIR210			TMEM150B										COL13A1				MIR210	MIR210
307	MIR221			TMEM150C										MNX1				MIR221	MIR221
308	MIR222			TMEM39A										RAD9A				MIR222	MIR222
309	MIR26B			TMEM39B										IFI27				MIR26B	MIR26B
310	MIR27B			TMEM59										MEGF11				MIR27B	MIR27B
311	MIR449A			TOMM7										ITPRIP				MIR449A	MIR449A
312	MKNK2			TP53										BCL2L15				MKNK2	MKNK2
313	MLH1			TP53INP1										SNAI2				MLH1	MLH1
314	MLLT11			TP53INP2										PTPN1				MLLT11	MLLT11
315	MMP9			TPCN1										NOTCH3				MMP9	MMP9
316	MNT			TPCN2										GLUD1				MNT	MNT
317	MOAP1			TREM2										SIRT1				MOAP1	MOAP1
318	MPV17L			TRIB3										FASN				MPV17L	MPV17L
319	MSH2			TRIM13										MYH9				MSH2	MSH2
320	MSH6			TRIM14										RPS6KB1				MSH6	MSH6
321	MSX1			TRIM21										TPM1				MSX1	MSX1
322	MUC1			TRIM22										PPP2R1A				MUC1	MUC1
323	MUL1			TRIM27										COL4A2				MUL1	MUL1
324	MYBBP1A			TRIM34										CTNND1				MYBBP1A	MYBBP1A
325	NACC2			TRIM38										CD151				NACC2	NACC2
326	NANOS3			TRIM5										MMP11				NANOS3	NANOS3
327	NBN			TRIM6										ARHGEF7				NBN	NBN
328	NCK1			TRIM65										PPP2R2A				NCK1	NCK1
329	NCK2			TRIM68										SEMA7A				NCK2	NCK2
330	NDUFA13			TRIM8										PPP2R5A				NDUFA13	NDUFA13
331	NDUFS3			TRIML1										BST2				NDUFS3	NDUFS3
332	NFATC4			TRIML2										CCN1				NFATC4	NFATC4
333	NFE2L2			TSC1										PPP2R2D				NFE2L2	NFE2L2
334	NGF			TSC2										CCDC178				NGF	NGF
335	NGFR			TSPO										MIR10A				NGFR	NGFR
336	NKX3-1			UBA5										MIR30B				NKX3-1	NKX3-1
337	NLE1			UBQLN1										MIR30C1				NLE1	NLE1
338	NME5			UBQLN2										SHC1				NME5	NME5
339	NMT1			UBQLN4														NMT1	NMT1
340	NOC2L			UCHL1														NOC2L	NOC2L
341	NOG			UFC1														NOG	NOG
342	NOL3			UFL1														NOL3	NOL3
343	NONO			UFM1														NONO	NONO
344	NOS3			ULK1														NOS3	NOS3
345	NOX1			USP10														NOX1	NOX1
346	NR4A2			USP13														NR4A2	NR4A2
347	NUPR1			USP30														NUPR1	NUPR1
348	OPA1			USP33														OPA1	OPA1
349	P2RX4			USP36														P2RX4	P2RX4
350	P2RX7			UVRAG														P2RX7	P2RX7
351	P4HB			VDAC1														P4HB	P4HB
352	PAK2			VPS13C														PAK2	PAK2
353	PAK5			VPS13D														PAK5	PAK5
354	PARK7			VPS26A														PARK7	PARK7
355	PARP1			VPS26B														PARP1	PARP1
356	PARP2			VPS35														PARP2	PARP2
357	PAWR			WAC														PAWR	PAWR
358	PCGF2			WASHC1														PCGF2	PCGF2
359	PDCD10			WDFY3														PDCD10	PDCD10
360	PDCD5			WDR24														PDCD5	PDCD5
361	PDCD6			WDR41														PDCD6	PDCD6
362	PDIA3			WDR6														PDIA3	PDIA3
363	PDK1			WDR81														PDK1	PDK1
364	PDK2			WIPI2														PDK2	PDK2
365	PDPK1			ZC3H12A														PDPK1	PDPK1
366	PDX1			ZKSCAN3														PDX1	PDX1
367	PEA15			ZMPSTE24														PEA15	PEA15
368	PELI3																	PELI3	PELI3
369	PERP																	PERP	PERP
370	PF4																	PF4	PF4
371	PHIP																	PHIP	PHIP
372	PHLDA3																	PHLDA3	PHLDA3
373	PIAS4																	PIAS4	PIAS4
374	PIDD1																	PIDD1	PIDD1
375	PIH1D1																	PIH1D1	PIH1D1
376	PIK3R1																	PIK3R1	PIK3R1
377	PINK1																	PINK1	PINK1
378	PLAGL2																	PLAGL2	PLAGL2
379	PLAUR																	PLAUR	PLAUR
380	PLEKHF1																	PLEKHF1	PLEKHF1
381	PLSCR3																	PLSCR3	PLSCR3
382	PMAIP1																	PMAIP1	PMAIP1
383	PML																	PML	PML
384	POLB																	POLB	POLB
385	POU4F1																	POU4F1	POU4F1
386	POU4F2																	POU4F2	POU4F2
387	PPARD																	PPARD	PPARD
388	PPIA																	PPIA	PPIA
389	PPIF																	PPIF	PPIF
390	PPM1F																	PPM1F	PPM1F
391	PPP1CA																	PPP1CA	PPP1CA
392	PPP1R13B																	PPP1R13B	PPP1R13B
393	PPP1R15A																	PPP1R15A	PPP1R15A
394	PPP2R1B																	PPP2R1B	PPP2R1B
395	PPP3CC																	PPP3CC	PPP3CC
396	PPP3R1																	PPP3R1	PPP3R1
397	PRDX2																	PRDX2	PRDX2
398	PRELID1																	PRELID1	PRELID1
399	PRKCA																	PRKCA	PRKCA
400	PRKCD																	PRKCD	PRKCD
401	PRKDC																	PRKDC	PRKDC
402	PRKN																	PRKN	PRKN
403	PRKRA																	PRKRA	PRKRA
404	PRODH																	PRODH	PRODH
405	PSEN1																	PSEN1	PSEN1
406	PSMD10																	PSMD10	PSMD10
407	PSME3																	PSME3	PSME3
408	PTEN																	PTEN	PTEN
409	PTGIS																	PTGIS	PTGIS
410	PTH																	PTH	PTH
411	PTPMT1																	PTPMT1	PTPMT1
412	PTPN1																	PTPN1	PTPN1
413	PTPN2																	PTPN2	PTPN2
414	PTPRC																	PTPRC	PTPRC
415	PTTG1IP																	PTTG1IP	PTTG1IP
416	PYCARD																	PYCARD	PYCARD
417	QARS1																	QARS1	QARS1
418	RACK1																	RACK1	RACK1
419	RAF1																	RAF1	RAF1
420	RB1																	RB1	RB1
421	RB1CC1																	RB1CC1	RB1CC1
422	RBCK1																	RBCK1	RBCK1
423	RELA																	RELA	RELA
424	RET																	RET	RET
425	RFFL																	RFFL	RFFL
426	RHOT1																	RHOT1	RHOT1
427	RHOT2																	RHOT2	RHOT2
428	RIPK1																	RIPK1	RIPK1
429	RIPK3																	RIPK3	RIPK3
430	RNF183																	RNF183	RNF183
431	RNF186																	RNF186	RNF186
432	RNF34																	RNF34	RNF34
433	RNF41																	RNF41	RNF41
434	RPL11																	RPL11	RPL11
435	RPL26																	RPL26	RPL26
436	RPS27L																	RPS27L	RPS27L
437	RPS3																	RPS3	RPS3
438	RPS6KB1																	RPS6KB1	RPS6KB1
439	RPS7																	RPS7	RPS7
440	RRP8																	RRP8	RRP8
441	RTKN2																	RTKN2	RTKN2
442	RTL10																	RTL10	RTL10
443	S100A8																	S100A8	S100A8
444	S100A9																	S100A9	S100A9
445	SCG2																	SCG2	SCG2
446	SCN2A																	SCN2A	SCN2A
447	SCRT2																	SCRT2	SCRT2
448	SELENOK																	SELENOK	SELENOK
449	SELENOS																	SELENOS	SELENOS
450	SENP1																	SENP1	SENP1
451	SEPTIN4																	SEPTIN4	SEPTIN4
452	SERINC3																	SERINC3	SERINC3
453	SERPINE1																	SERPINE1	SERPINE1
454	SFN																	SFN	SFN
455	SFPQ																	SFPQ	SFPQ
456	SFRP1																	SFRP1	SFRP1
457	SFRP2																	SFRP2	SFRP2
458	SGMS1																	SGMS1	SGMS1
459	SGPL1																	SGPL1	SGPL1
460	SGPP1																	SGPP1	SGPP1
461	SH3RF1																	SH3RF1	SH3RF1
462	SHH																	SHH	SHH
463	SHISA5																	SHISA5	SHISA5
464	SIAH1																	SIAH1	SIAH1
465	SIAH2																	SIAH2	SIAH2
466	SIRT1																	SIRT1	SIRT1
467	SIVA1																	SIVA1	SIVA1
468	SKIL																	SKIL	SKIL
469	SLC25A5																	SLC25A5	SLC25A5
470	SLC35F6																	SLC35F6	SLC35F6
471	SLC9A3R1																	SLC9A3R1	SLC9A3R1
472	SMAD3																	SMAD3	SMAD3
473	SNAI1																	SNAI1	SNAI1
474	SNAI2																	SNAI2	SNAI2
475	SNW1																	SNW1	SNW1
476	SOD1																	SOD1	SOD1
477	SOD2																	SOD2	SOD2
478	SORT1																	SORT1	SORT1
479	SP100																	SP100	SP100
480	SRC																	SRC	SRC
481	SRPX																	SRPX	SRPX
482	SST																	SST	SST
483	SSTR3																	SSTR3	SSTR3
484	ST20																	ST20	ST20
485	STK11																	STK11	STK11
486	STK24																	STK24	STK24
487	STK25																	STK25	STK25
488	STK3																	STK3	STK3
489	STK4																	STK4	STK4
490	STRADB																	STRADB	STRADB
491	STX4																	STX4	STX4
492	STYXL1																	STYXL1	STYXL1
493	SYVN1																	SYVN1	SYVN1
494	TAF9																	TAF9	TAF9
495	TAF9B																	TAF9B	TAF9B
496	TCF7L2																	TCF7L2	TCF7L2
497	TERT																	TERT	TERT
498	TFDP1																	TFDP1	TFDP1
499	TFDP2																	TFDP2	TFDP2
500	TFPT																	TFPT	TFPT
501	TGFB1																	TGFB1	TGFB1
502	TGFB2																	TGFB2	TGFB2
503	TGFBR1																	TGFBR1	TGFBR1
504	THBS1																	THBS1	THBS1
505	TICAM1																	TICAM1	TICAM1
506	TICAM2																	TICAM2	TICAM2
507	TIMM50																	TIMM50	TIMM50
508	TIMP3																	TIMP3	TIMP3
509	TLR3																	TLR3	TLR3
510	TLR4																	TLR4	TLR4
511	TM2D1																	TM2D1	TM2D1
512	TMBIM1																	TMBIM1	TMBIM1
513	TMBIM6																	TMBIM6	TMBIM6
514	TMC8																	TMC8	TMC8
515	TMEM102																	TMEM102	TMEM102
516	TMEM109																	TMEM109	TMEM109
517	TMEM117																	TMEM117	TMEM117
518	TMEM14A																	TMEM14A	TMEM14A
519	TMEM161A																	TMEM161A	TMEM161A
520	TNF																	TNF	TNF
521	TNFAIP3																	TNFAIP3	TNFAIP3
522	TNFRSF10A																	TNFRSF10A	TNFRSF10A
523	TNFRSF10B																	TNFRSF10B	TNFRSF10B
524	TNFRSF10C																	TNFRSF10C	TNFRSF10C
525	TNFRSF12A																	TNFRSF12A	TNFRSF12A
526	TNFRSF1A																	TNFRSF1A	TNFRSF1A
527	TNFRSF1B																	TNFRSF1B	TNFRSF1B
528	TNFRSF25																	TNFRSF25	TNFRSF25
529	TNFSF10																	TNFSF10	TNFSF10
530	TNFSF12																	TNFSF12	TNFSF12
531	TOPORS																	TOPORS	TOPORS
532	TP53																	TP53	TP53
533	TP53BP2																	TP53BP2	TP53BP2
534	TP63																	TP63	TP63
535	TP73																	TP73	TP73
536	TPD52L1																	TPD52L1	TPD52L1
537	TPT1																	TPT1	TPT1
538	TRADD																	TRADD	TRADD
539	TRAF1																	TRAF1	TRAF1
540	TRAF2																	TRAF2	TRAF2
541	TRAF7																	TRAF7	TRAF7
542	TRAP1																	TRAP1	TRAP1
543	TRIAP1																	TRIAP1	TRIAP1
544	TRIB3																	TRIB3	TRIB3
545	TRIM32																	TRIM32	TRIM32
546	TRIM39																	TRIM39	TRIM39
547	TXNDC12																	TXNDC12	TXNDC12
548	TYROBP																	TYROBP	TYROBP
549	UACA																	UACA	UACA
550	UBB																	UBB	UBB
551	UBE2K																	UBE2K	UBE2K
552	UBE4B																	UBE4B	UBE4B
553	UBQLN1																	UBQLN1	UBQLN1
554	UMOD																	UMOD	UMOD
555	UNC5B																	UNC5B	UNC5B
556	URI1																	URI1	URI1
557	USP28																	USP28	USP28
558	USP47																	USP47	USP47
559	VDAC2																	VDAC2	VDAC2
560	VNN1																	VNN1	VNN1
561	WDR35																	WDR35	WDR35
562	WNT4																	WNT4	WNT4
563	WWOX																	WWOX	WWOX
564	XBP1																	XBP1	XBP1
565	YAP1																	YAP1	YAP1
566	YBX3																	YBX3	YBX3
567	YWHAB																	YWHAB	YWHAB
568	YWHAE																	YWHAE	YWHAE
569	YWHAG																	YWHAG	YWHAG
570	YWHAH																	YWHAH	YWHAH
571	YWHAQ																	YWHAQ	YWHAQ
572	YWHAZ																	YWHAZ	YWHAZ
573	ZC3HC1																	ZC3HC1	ZC3HC1
574	ZDHHC3																	ZDHHC3	ZDHHC3
575	ZMYND11																	ZMYND11	ZMYND11
576	ZNF205																	ZNF205	ZNF205
577	ZNF385A																	ZNF385A	ZNF385A
578	ZNF385B																	ZNF385B	ZNF385B
579	ZNF622																	ZNF622	ZNF622
580	ZSWIM2																	ZSWIM2	ZSWIM2
																		BAK1	CASP6
																		BAX	CHMP2A
																		CASP1	CHMP2B
																		CASP3	CHMP3
																		CASP4	CHMP4A
																		CASP5	CHMP4B
																		CASP6	CHMP4C
																		CASP8	CHMP6
																		CASP9	CHMP7
																		CHMP2A	CYCS
																		CHMP2B	ELANE
																		CHMP3	GPX4
																		CHMP4A	GSDMB
																		CHMP4B	GSDMC
																		CHMP4C	GSDMD
																		CHMP6	HMGB1
																		CHMP7	IL18
																		CYCS	IRF1
																		ELANE	IRF2
																		GPX4	NLRC4
																		GSDMB	NLRP1
																		GSDMC	NLRP2
																		GSDMD	NLRP3
																		GSDME	NLRP6
																		GZMB	NLRP7
																		HMGB1	NOD1
																		IL18	PLCG1
																		IL1A	PJVK
																		IL1B	PRKACA
																		IRF1	SCAF11
																		IRF2	TINAP
																		NLRC4	AIM2
																		NLRP1	GSDMA
																		NLRP2	IL6
																		NLRP3	NOD2
																		NLRP6	TIRAP
																		NLRP7	ABCC1
																		NOD1	ACACA
																		PLCG1	ACO1
																		PJVK	ACSF2
																		PRKACA	ACSL1
																		PYCARD	ACSL3
																		SCAF11	ACSL4
																		TINAP	ACSL5
																		TNF	ACSL6
																		TP53	AIFM2
																		TP63	AKR1C1
																		AIM2	AKR1C2
																		GSDMA	AKR1C3
																		IL6	ALOX12
																		NOD2	ALOX15
																		TIRAP	ALOX5
																		ABCC1	ATG5
																		ACACA	ATG7
																		ACO1	ATP5MC3
																		ACSF2	BACH1
																		ACSL1	CARS
																		ACSL3	CBS
																		ACSL4	CISD1
																		ACSL5	CP
																		ACSL6	CRYAB
																		AIFM2	CS
																		AKR1C1	CYBB
																		AKR1C2	DPP4
																		AKR1C3	EMC2
																		ALOX12	FADS2
																		ALOX15	FANCD2
																		ALOX5	FDFT1
																		ATG5	FTH1
																		ATG7	FTL
																		ATP5MC3	FTMT
																		BACH1	G6PD
																		CARS	GCLC
																		CBS	GLS2
																		CD44	GOT1
																		CHAC1	GSS
																		CISD1	HMGCR
																		CP	HSBP1
																		CRYAB	IREB2
																		CS	KEAP1
																		CYBB	LPCAT3
																		DPP4	MAP1LC3A
																		EMC2	MAP1LC3B
																		FADS2	MAP1LC3C
																		FANCD2	MT1G
																		FDFT1	NCOA4
																		FTH1	NFS1
																		FTL	NQO1
																		FTMT	NRF2
																		G6PD	OTUB1
																		GCLC	PCBP1
																		GCLM	PCBP2
																		GLS2	PEBP1
																		GOT1	PGD
																		GPX4	PHKG2
																		GSS	PRNP
																		HMGCR	PROM2
																		HMOX1	PTGS2
																		HSBP1	RPL8
																		HSPB1	SAT1
																		IREB2	SAT2
																		KEAP1	SLC11A2
																		LPCAT3	SLC1A5
																		MAP1LC3A	SLC39A14
																		MAP1LC3B	SLC39A8
																		MAP1LC3C	SLC3A2
																		MT1G	SLC40A1
																		NCOA4	SLC7A11
																		NFE2L2	SQLE
																		NFS1	STEAP3
																		NOX1	TF
																		NQO1	TFRC
																		NRF2	VDAC3
																		OTUB1	ZEB1
																		PCBP1	ABL2
																		PCBP2	ACER2
																		PEBP1	ADRA1A
																		PGD	ADRB2
																		PHKG2	AMBRA1
																		PRNP	ATF6
																		PROM2	ATG101
																		PTGS2	ATG13
																		RPL8	ATG14
																		SAT1	ATG2A
																		SAT2	ATG2B
																		SLC11A2	ATP13A2
																		SLC1A5	ATP6V0A1
																		SLC39A14	ATP6V0A2
																		SLC39A8	ATP6V0B
																		SLC3A2	ATP6V0C
																		SLC40A1	ATP6V0D1
																		SLC7A11	ATP6V0D2
																		SQLE	ATP6V0E1
																		STEAP3	ATP6V0E2
																		TF	ATP6V1A
																		TFRC	ATP6V1B1
																		TP53	ATP6V1B2
																		VDAC2	ATP6V1C1
																		VDAC3	ATP6V1C2
																		ZEB1	ATP6V1D
																		ABL1	ATP6V1E1
																		ABL2	ATP6V1E2
																		ACER2	ATP6V1G1
																		ADRA1A	ATP6V1G2
																		ADRB2	ATP6V1H
																		AKT1	AUP1
																		AMBRA1	C9orf72
																		ATF6	CALCOCO2
																		ATG101	CAMKK2
																		ATG13	CAPN1
																		ATG14	CAPNS1
																		ATG2A	CDC37
																		ATG2B	CDK5
																		ATG5	CDK5R1
																		ATG7	CISD2
																		ATM	CLEC16A
																		ATP13A2	CLN3
																		ATP6V0A1	CPTP
																		ATP6V0A2	CTSA
																		ATP6V0B	DCN
																		ATP6V0C	DDRGK1
																		ATP6V0D1	DEPDC5
																		ATP6V0D2	DEPP1
																		ATP6V0E1	DHRSX
																		ATP6V0E2	DRAM1
																		ATP6V1A	DRAM2
																		ATP6V1B1	EEF1A1
																		ATP6V1B2	EEF1A2
																		ATP6V1C1	EIF2AK4
																		ATP6V1C2	EIF4G1
																		ATP6V1D	EIF4G2
																		ATP6V1E1	ELAPOR1
																		ATP6V1E2	EPM2A
																		ATP6V1G1	ERCC4
																		ATP6V1G2	EXOC1
																		ATP6V1H	EXOC4
																		AUP1	EXOC7
																		BAD	EXOC8
																		BAG3	FBXL2
																		BCL2	FBXO7
																		BCL2L11	FEZ1
																		BECN1	FEZ2
																		BMF	FLCN
																		BNIP3	FOXK1
																		BNIP3L	FOXK2
																		BOK	FOXO1
																		C9orf72	FOXO3
																		CALCOCO2	FYCO1
																		CAMKK2	FZD5
																		CAPN1	GAPDH
																		CAPNS1	GBA
																		CASP1	GFAP
																		CASP3	GOLGA2
																		CDC37	GPR137
																		CDK5	GPR137B
																		CDK5R1	GPSM1
																		CHMP4A	HAX1
																		CHMP4B	HDAC6
																		CISD2	HERC1
																		CLEC16A	HSP90AA1
																		CLN3	HSPA8
																		CLU	HSPB8
																		CPTP	HTR2B
																		CSNK2A2	HUWE1
																		CTSA	IKBKG
																		CTTN	IL10
																		DAP	IL10RA
																		DAPK1	IRGM
																		DAPK2	KAT5
																		DAPK3	KAT8
																		DAPL1	KDM4A
																		DCN	KDR
																		DDIT3	KIF25
																		DDRGK1	KLHL22
																		DEPDC5	KLHL3
																		DEPP1	LACRT
																		DHRSX	LAMP1
																		DNM1L	LAMP2
																		DRAM1	LAMP3
																		DRAM2	LAMTOR1
																		EEF1A1	LAMTOR2
																		EEF1A2	LAMTOR3
																		EIF2AK4	LAMTOR4
																		EIF4G1	LAMTOR5
																		EIF4G2	LARP1
																		ELAPOR1	LEP
																		EP300	LEPR
																		EPM2A	LGALS8
																		ERCC4	LRSAM1
																		ERN1	LZTS1
																		EXOC1	MAP3K7
																		EXOC4	MAPK15
																		EXOC7	MAPK3
																		EXOC8	MAPT
																		FBXL2	MEFV
																		FBXO7	MET
																		FBXW7	MFN2
																		FEZ1	MFSD8
																		FEZ2	MID2
																		FLCN	MIR199A1
																		FOXK1	MIRLET7B
																		FOXK2	MLST8
																		FOXO1	MT3
																		FOXO3	MTCL1
																		FTH1	MTDH
																		FTL	MTM1
																		FYCO1	MTMR3
																		FZD5	MTMR4
																		GAPDH	MTMR8
																		GATA4	MTMR9
																		GBA	MTOR
																		GFAP	NEDD4
																		GNAI3	NPC1
																		GOLGA2	NPRL2
																		GPR137	NRBP2
																		GPR137B	OPTN
																		GPSM1	ORMDL3
																		GSK3A	OSBPL7
																		GSK3B	PAFAH1B2
																		HAX1	PHB2
																		HDAC6	PHF23
																		HERC1	PIK3C2A
																		HGF	PIK3C3
																		HIF1A	PIK3CA
																		HMGB1	PIK3CB
																		HMOX1	PIK3R2
																		HSP90AA1	PIM2
																		HSPA8	PIP4K2A
																		HSPB1	PIP4K2B
																		HSPB8	PIP4K2C
																		HTR2B	PLK2
																		HTRA2	PLK3
																		HTT	POLDIP2
																		HUWE1	PRKAA1
																		IFI16	PRKAA2
																		IFNG	PRKAB1
																		IKBKG	PRKAB2
																		IL10	PRKAG1
																		IL10RA	PRKAG2
																		IL4	PRKAG3
																		IRGM	PRKD1
																		ITPR1	PSAP
																		KAT5	PTPN22
																		KAT8	QSOX1
																		KDM4A	RAB39B
																		KDR	RAB3GAP1
																		KEAP1	RAB3GAP2
																		KIF25	RAB7A
																		KLHL22	RAB8A
																		KLHL3	RALB
																		LACRT	RASIP1
																		LAMP1	RETREG1
																		LAMP2	RETREG3
																		LAMP3	RHEB
																		LAMTOR1	RIPK2
																		LAMTOR2	RMC1
																		LAMTOR3	RNF152
																		LAMTOR4	RNF5
																		LAMTOR5	ROCK1
																		LARP1	RPTOR
																		LEP	RRAGA
																		LEPR	RRAGB
																		LGALS8	RRAGC
																		LRRK2	RRAGD
																		LRSAM1	RUBCN
																		LZTS1	RUFY4
																		MAP1LC3A	SCFD1
																		MAP1LC3B	SCOC
																		MAP1LC3C	SEC22B
																		MAP3K7	SESN1
																		MAPK15	SESN2
																		MAPK3	SESN3
																		MAPK8	SH3BP4
																		MAPT	SH3GLB1
																		MCL1	SIRT2
																		MEFV	SLC38A9
																		MET	SMCR8
																		MFN2	SMG1
																		MFSD8	SNCA
																		MID2	SNRNP70
																		MIR199A1	SNX32
																		MIRLET7B	SNX5
																		MLST8	SNX6
																		MT3	SOGA1
																		MTCL1	SOGA3
																		MTDH	SPTLC1
																		MTM1	SPTLC2
																		MTMR3	SQSTM1
																		MTMR4	SREBF1
																		MTMR8	SREBF2
																		MTMR9	STAT3
																		MTOR	STBD1
																		NCOA4	STING1
																		NEDD4	STUB1
																		NLRP6	SUPT5H
																		NOD1	SVIP
																		NOD2	SYNPO2
																		NPC1	TAB2
																		NPRL2	TAB3
																		NRBP2	TBC1D14
																		NUPR1	TBC1D25
																		OPTN	TBK1
																		ORMDL3	TEX264
																		OSBPL7	TFEB
																		PAFAH1B2	TIGAR
																		PARK7	TLK2
																		PHB2	TMEM150A
																		PHF23	TMEM150B
																		PIK3C2A	TMEM150C
																		PIK3C3	TMEM39A
																		PIK3CA	TMEM39B
																		PIK3CB	TMEM59
																		PIK3R2	TOMM7
																		PIM2	TP53INP1
																		PINK1	TP53INP2
																		PIP4K2A	TPCN1
																		PIP4K2B	TPCN2
																		PIP4K2C	TREM2
																		PJVK	TRIM13
																		PLEKHF1	TRIM14
																		PLK2	TRIM21
																		PLK3	TRIM22
																		POLDIP2	TRIM27
																		PRKAA1	TRIM34
																		PRKAA2	TRIM38
																		PRKAB1	TRIM5
																		PRKAB2	TRIM6
																		PRKACA	TRIM65
																		PRKAG1	TRIM68
																		PRKAG2	TRIM8
																		PRKAG3	TRIML1
																		PRKD1	TRIML2
																		PRKN	TSC1
																		PSAP	TSC2
																		PTPN22	TSPO
																		PYCARD	UBA5
																		QSOX1	UBQLN2
																		RAB39B	UBQLN4
																		RAB3GAP1	UCHL1
																		RAB3GAP2	UFC1
																		RAB7A	UFL1
																		RAB8A	UFM1
																		RALB	ULK1
																		RASIP1	USP10
																		RB1CC1	USP13
																		RETREG1	USP30
																		RETREG3	USP33
																		RHEB	USP36
																		RIPK2	UVRAG
																		RMC1	VDAC1
																		RNF152	VPS13C
																		RNF41	VPS13D
																		RNF5	VPS26A
																		ROCK1	VPS26B
																		RPTOR	VPS35
																		RRAGA	WAC
																		RRAGB	WASHC1
																		RRAGC	WDFY3
																		RRAGD	WDR24
																		RUBCN	WDR41
																		RUFY4	WDR6
																		SCFD1	WDR81
																		SCOC	WIPI2
																		SEC22B	ZC3H12A
																		SESN1	ZKSCAN3
																		SESN2	ZMPSTE24
																		SESN3	GLUD1
																		SH3BP4	GLUD2
																		SH3GLB1	PYG
																		SIRT1	GLNA
																		SIRT2	CAPN2
																		SLC38A9	HSP90A
																		SMCR8	TNFSF6
																		SMG1	TNFRSF6
																		SNCA	JNK
																		SNRNP70	CAMK2
																		SNX32	IRF9
																		SNX5	XIAP
																		SNX6	TRPM7
																		SOGA1	IFNAR1
																		SOGA3	IFNAR2
																		SPTLC1	IFNGR1
																		SPTLC2	IFNGR2
																		SQSTM1	TIRP
																		SREBF1	IFNA
																		SREBF2	IFNB
																		STAT3	TRIF
																		STBD1	SLC25A4S
																		STING1	PPID
																		STK11	MLKL
																		STUB1	TRAF5
																		SUPT5H	JAK1
																		SVIP	JAK3
																		SYNPO2	TYK2
																		TAB2	STAT1
																		TAB3	STAT2
																		TBC1D14	STAT4
																		TBC1D25	STAT5A
																		TBK1	STAT5B
																		TEX264	STAT6
																		TFEB	H2A
																		TICAM1	RNF31
																		TIGAR	VPS24
																		TLK2	VPS4
																		TMEM150A	CHMP1
																		TMEM150B	CHMP5
																		TMEM150C	SMPD1
																		TMEM39A	ZBP1
																		TMEM39B	PGAM5
																		TMEM59	BIRC2
																		TOMM7	BIRC3
																		TP53	EIF2AK2
																		TP53INP1	PLA2G4
																		TP53INP2	SPATA2
																		TPCN1	SHARPIN
																		TPCN2	NOX2
																		TREM2	USP21
																		TRIB3	ATP7B
																		TRIM13	ATP7A
																		TRIM14	SLC31A1
																		TRIM21	FDX1
																		TRIM22	LIAS
																		TRIM27	LIPT1
																		TRIM34	LIPT2
																		TRIM38	DLD
																		TRIM5	DLAT
																		TRIM6	PDHA1
																		TRIM65	PDHB
																		TRIM68	MTF1
																		TRIM8	GLS
																		TRIML1	CDKN2A
																		TRIML2	DBT
																		TSC1	GCSH
																		TSC2	DLST
																		TSPO	PARP
																		UBA5	HSP70
																		UBQLN1	PAAN
																		UBQLN2	ARH3
																		UBQLN4	RNF146
																		UCHL1	ADPRHL2
																		UFC1	OGG1
																		UFL1	AMPK
																		UFM1	CDC42
																		ULK1	CDH1
																		USP10	MYH14
																		USP13	PI3KC3
																		USP30	RHOA
																		USP33	ROCK
																		USP36	MMP1
																		UVRAG	MPO
																		VDAC1	CAMP
																		VPS13C	PADI4
																		VPS13D	EIPA
																		VPS26A	NCX1
																		VPS26B	MIA
																		VPS35	ABCA2
																		WAC	ABCB9
																		WASHC1	ACP2
																		WDFY3	ACP5
																		WDR24	ADGRE2
																		WDR41	AGA
																		WDR6	AP1B1
																		WDR81	AP1G1
																		WIPI2	AP1M1
																		ZC3H12A	AP1M2
																		ZKSCAN3	AP1S1
																		ZMPSTE24	AP1S2
																		GLUD1	AP1S3
																		GLUD2	AP3B1
																		ALOX15	AP3B2
																		FTH1	AP3D1
																		PYG	AP3M1
																		CAPN1	AP3M2
																		CASP1	AP3S1
																		GLNA	AP3S2
																		BAX	AP4B1
																		BCL2	AP4E1
																		FADD	AP4M1
																		RIPK1	AP4S1
																		TNF	ARF1
																		TNFRSF1A	ARL8B
																		TRADD	ARSA
																		TRAF2	ARSB
																		PPIA	ARSG
																		CAPN2	ASAH1
																		HSP90A	ATP10B
																		IL1A	ATP6AP1
																		TNFSF6	ATP6V0A4
																		TNFRSF6	BLK
																		CASP8	BLOC1S1
																		JNK	BORCS5
																		JAK2	BORCS6
																		CAMK2	C12orf4
																		IL1B	CBL
																		IFNG	CD164
																		STAT3	CD300A
																		IRF9	CD63
																		TNFSF10	CD68
																		TNFRSF10A	CD84
																		TNFRSF10B	CHGA
																		CFLAR	CLN5
																		XIAP	CLNK
																		BID	CLTA
																		AIFM1	CLTB
																		TRPM7	CLTC
																		IFNAR1	CLTCL1
																		IFNAR2	CPLX2
																		IFNGR1	CTNS
																		IFNGR2	CTSB
																		TLR3	CTSD
																		TIRP	CTSE
																		IFNA	CTSF
																		IFNB	CTSG
																		TRIF	CTSH
																		VDAC1	CTSK
																		SLC25A4S	CTSL
																		PPID	CTSO
																		CYLD	CTSS
																		RIPK3	CTSV
																		MLKL	CTSW
																		TRAF5	CTSZ
																		TLR4	DEF8
																		RBCK1	DNASE2
																		HMGB1	DNASE2B
																		JAK1	ENTPD4
																		JAK3	FAM98A
																		TYK2	FER
																		STAT1	FES
																		STAT2	FGR
																		STAT4	FOXF1
																		STAT5A	FUCA1
																		STAT5B	GAA
																		STAT6	GAB2
																		H2A	GALC
																		TNFAIP3	GALNS
																		RNF31	GATA2
																		CHMP2A	GCC2
																		CHMP2B	GGA1
																		VPS24	GGA2
																		CHMP4A	GGA3
																		CHMP4B	GLA
																		CHMP6	GLB1
																		VPS4	GM2A
																		CHMP1	GNPTAB
																		CHMP5	GNPTG
																		SMPD1	GNS
																		PYCARD	GUSB
																		NLRP3	HEXA
																		ZBP1	HEXB
																		IL33	HGS
																		FTL	HGSNAT
																		SQSTM1	HPS6
																		VDAC2	HYAL1
																		VDAC3	IDS
																		CHMP7	IDUA
																		PGAM5	IGF2R
																		BIRC2	IL13
																		BIRC3	IL13RA2
																		EIF2AK2	IL4R
																		PLA2G4	KIF1B
																		DNM1L	KIT
																		SPATA2	KXD1
																		FAF1	LAPTM4A
																		SHARPIN	LAPTM4B
																		NOX2	LAPTM5
																		USP21	LAT
																		PARP1	LAT2
																		CHMP4C	LGALS9
																		NFE2L2	LGMN
																		NLRP3	LIPA
																		ATP7B	LYN
																		ATP7A	M6PR
																		SLC31A1	MAN2B1
																		FDX1	MANBA
																		LIAS	MAP6
																		LIPT1	MCOLN1
																		LIPT2	MILR1
																		DLD	MRGPRX2
																		DLAT	MYH9
																		PDHA1	NAGA
																		PDHB	NAGLU
																		MTF1	NAGPA
																		GLS	NAPSA
																		CDKN2A	NDEL1
																		DBT	NEU1
																		GCSH	NPC2
																		DLST	NR4A3
																		PARP	PIK3CD
																		MIF	PIK3CG
																		AIFM1	PIP4P1
																		HSP70	PLA2G15
																		PAAN	PLA2G3
																		ARH3	PLEKHM1
																		RNF146	PLEKHM2
																		ADPRHL2	PPT1
																		OGG1	PPT2
																		AMPK	PSAPL1
																		ATG5	PTGDR
																		ATG7	PTGDS
																		BECN1	RAB34
																		CDC42	RAB3A
																		CDH1	RAC2
																		CTNNA1	RUBCNL
																		CYBB	S100A13
																		MYH14	SCARB2
																		PI3KC3	SGSH
																		RHOA	SLC11A1
																		RNF146	SLC17A5
																		ROCK	SNAP23
																		RUBCN	SNAPIN
																		UVRAG	SNX16
																		ELANE	SNX4
																		MMP1	SORL1
																		MPO	SPAG9
																		CAMP	SPHK2
																		PADI4	STXBP1
																		EIPA	STXBP2
																		NCX1	SUMF1
																		MIA	SYK
																		ABCA2	SYTL4
																		ABCB9	TCIRG1
																		ACP2	TMEM106B
																		ACP5	TPP1
																		ADGRE2	UNC13D
																		AGA	VAMP7
																		AP1B1	VAMP8
																		AP1G1	VPS33A
																		AP1M1	VPS33B
																		AP1M2	VPS4A
																		AP1S1	WASH3P
																		AP1S2	ZFYVE16
																		AP1S3	IKBKB
																		AP3B1	NFKB1
																		AP3B2	CA9
																		AP3D1	CHUK
																		AP3M1	NFKB1A
																		AP3M2	AIRE
																		AP3S1	MYD88
																		AP3S2	TLR2
																		AP4B1	PAD4
																		AP4E1	PKCB
																		AP4M1	PRKCZ
																		AP4S1	NOX3
																		ARF1	NOX4
																		ARL8B	PRTN3
																		ARSA	IL1B
																		ARSB	CXCL1
																		ARSG	PLA2G7
																		ASAH1	CXCL8
																		ATP10B	CDK6
																		ATP13A2	AGER
																		ATP6AP1	CSF3
																		ATP6V0A1	CALR
																		ATP6V0A2	CD4
																		ATP6V0A4	CD8A
																		ATP6V0B	CD8B
																		ATP6V0C	CXCR3
																		ATP6V0D1	ENTPD1
																		ATP6V0D2	FOXP3
																		ATP6V1H	IFNA1
																		BLK	IL17A
																		BLOC1S1	IL17RA
																		BLOC1S2	IL1R1
																		BORCS5	NT5E
																		BORCS6	PRF1
																		BTK	BRMS1
																		C12orf4	PTK2
																		CBL	NTRK2
																		CD164	CEACAM6
																		CD300A	ITGB1
																		CD63	CEACAM5
																		CD68	EGFR
																		CD84	SIK1
																		CHGA	PTRH2
																		CLN3	TLE1
																		CLN5	CTNNB1
																		CLNK	ZNF304
																		CLTA	MAPK1
																		CLTB	ITGA5
																		CLTC	PAK1
																		CLTCL1	FN1
																		CLU	BCAR1
																		CPLX2	ERBB2
																		CTNS	ANGPTL4
																		CTSA	PDK4
																		CTSB	BRAF
																		CTSC	ANKRD13C
																		CTSD	ITGA2
																		CTSE	ANXA5
																		CTSF	BIRC5
																		CTSG	TIMP1
																		CTSH	CSPG4
																		CTSK	BSG
																		CTSL	AKT2
																		CTSO	IGF1R
																		CTSS	ILK
																		CTSV	TLE5
																		CTSW	ITGA3
																		CTSZ	PTK2B
																		DEF8	CCND1
																		DNASE2	CDCP1
																		DNASE2B	SKP2
																		ENTPD4	EGF
																		FAM98A	ITGB4
																		FER	PIK3R3
																		FES	MAP2K1
																		FGR	FBXW7-AS1
																		FLCN	ABHD4
																		FOXF1	ITGA4
																		FTH1	PHLDA2
																		FTL	HMCN1
																		FUCA1	MMP2
																		GAA	CEMIP
																		GAB2	CDKN3
																		GALC	MIR200C
																		GALNS	CPT1A
																		GATA2	CLDN1
																		GBA	MIR204
																		GCC2	MIR26A1
																		GGA1	CDKN1B
																		GGA2	KLF12
																		GGA3	NTRK1
																		GLA	PLAU
																		GLB1	MYC
																		GM2A	SMAD4
																		GNPTAB	PLK1
																		GNPTG	LGALS1
																		GNS	ITGB3
																		GUSB	KRAS
																		HDAC6	CDK11B
																		HEXA	CDK11A
																		HEXB	PPARG
																		HGS	MIR145
																		HGSNAT	CCR7
																		HMOX1	MSLN
																		HPS6	RAC1
																		HSPA8	GRHL2
																		HYAL1	NOTCH1
																		IDS	RHOG
																		IDUA	MMP13
																		IGF2R	MTA1
																		IL13	MYO5A
																		IL13RA2	CCN6
																		IL4	MAPK11
																		IL4R	PTHLH
																		KIF1B	PDGFB
																		KIT	GLI2
																		KXD1	EZH2
																		LAMP1	CXCR4
																		LAMP2	HMGA1
																		LAMP3	SIK2
																		LAMTOR1	ANGPTL2
																		LAPTM4A	S100A4
																		LAPTM4B	NTF3
																		LAPTM5	ETV4
																		LAT	MIR124-1
																		LAT2	HTRA1
																		LGALS9	LATS1
																		LGMN	CEACAM3
																		LIPA	LAMC2
																		LRRK2	LAMA3
																		LYN	LAMB3
																		M6PR	CDH2
																		MAN2B1	EDIL3
																		MANBA	ZEB2
																		MAP1LC3A	TLN1
																		MAP6	SIRT3
																		MCOLN1	OLFM3
																		MFSD8	SPINK1
																		MILR1	CPEB2
																		MRGPRX2	NAT1
																		MT3	TSG101
																		MYH9	MIR200A
																		NAGA	MIR6744
																		NAGLU	SERPINA1
																		NAGPA	AKT3
																		NAPSA	AFP
																		NCOA4	ITGA8
																		NDEL1	PBK
																		NEDD4	SATB1
																		NEU1	LTB4R2
																		NPC1	MAVS
																		NPC2	HRC
																		NR4A3	CCN2
																		PDPK1	RHOB
																		PIK3C3	PLG
																		PIK3CD	PRKCQ
																		PIK3CG	SP1
																		PIP4K2A	HAVCR2
																		PIP4K2B	DOCK1
																		PIP4P1	VTN
																		PLA2G15	PDCD4
																		PLA2G3	PRPF4B
																		PLEKHM1	RANBP9
																		PLEKHM2	ZBTB7A
																		PPT1	MIR141
																		PPT2	KL
																		PSAP	PRKCI
																		PSAPL1	EPHB6
																		PTGDR	FGF2
																		PTGDS	HK2
																		RAB34	LTF
																		RAB3A	IQGAP1
																		RAB7A	MGAT5
																		RAC2	SDCBP
																		RUBCNL	ABHD2
																		S100A13	SPIB
																		SCARB2	TRIM31
																		SGSH	MIR1827
																		SLC11A1	PDGFRB
																		SLC11A2	PLAT
																		SLC17A5	NRAS
																		SMPD1	PAK4
																		SNAP23	VEGFA
																		SNAPIN	PIN1
																		SNX16	IL1RAP
																		SNX4	UBE2C
																		SORL1	TWIST1
																		SORT1	BMP6
																		SPAG9	ELK1
																		SPHK2	KDM3A
																		SQSTM1	PRDX4
																		STXBP1	LMO3
																		STXBP2	ZNF32
																		SUMF1	MIR200B
																		SYK	MIR525
																		SYTL4	MIR363
																		TCIRG1	TUBB3
																		TFEB	HSP90B1
																		TMEM106B	SLC2A1
																		TPP1	PTPN11
																		UNC13D	PAK3
																		VAMP7	CD36
																		VAMP8	PPP2CA
																		VPS33A	CDH3
																		VPS33B	EEF2K
																		VPS4A	LRP1
																		WASH3P	PTK6
																		ZFYVE16	LPAR1
																		IKBKB	CEACAM1
																		NFKB1	GDF2
																		CA9	GLO1
																		CHUK	RBL2
																		IKBKG	SIRPA
																		NFKB1A	ADCY10
																		RELA	VPS37A
																		PGAM5	APOBEC3G
																		KEAP1	BAG1
																		AIFM1	COL13A1
																		NRF2	MNX1
																		AIRE	RAD9A
																		MYD88	MEGF11
																		TLR2	BCL2L15
																		PAD4	NOTCH3
																		PRKCA	FASN
																		PKCB	TPM1
																		PRKCZ	PPP2R1A
																		NOX3	COL4A2
																		NOX4	CTNND1
																		NOX1	CD151
																		CTSG	MMP11
																		PRTN3	ARHGEF7
																		ELANE	PPP2R2A
																		MPO	SEMA7A
																		GSDMD	PPP2R5A
																		IL1B	BST2
																		CXCL1	CCN1
																		PLA2G7	PPP2R2D
																		CXCL8	CCDC178
																		CDK6	MIR10A
																		HMGB1	MIR30B
																		MMP9	MIR30C1
																		AGER	SHC1
																		CSF3	CAMK2B
																		TGFB1	PRKACG
																		ATG5	MARK4
																		BAX	SSTR5
																		CALR	TAAR5
																		CASP1	HACD2
																		CASP8	NT5C
																		CD4	INSRR
																		CD8A	TAAR9
																		CD8B	PLPP2
																		CXCR3	G6PC2
																		EIF2AK3	GUCY2EP
																		ENTPD1	CDK4
																		FOXP3	RGR
																		HMGB1	ADGRG1
																		HSP90AA1	UQCRC1
																		IFNA1	TNK2
																		IFNB1	RNF181
																		IFNG	UBE2U
																		IFNGR1	MYLK
																		IL10	CTDSP2
																		IL17A	GPR15
																		IL17RA	ATP23
																		IL1B	PI4KB
																		IL1R1	DSTYK
																		IL6	CFD
																		LY96	PPP3CA
																		MYD88	CCR4
																		NLRP3	PRAG1
																		NT5E	GPR153
																		P2RX7	MAP2K2
																		PDIA3	MAPK14
																		PIK3CA	PDCD6IP
																		PRF1	EIF2S1
																		TLR4	HSPA5
																		TNF	CASP7
																		BRMS1	ITPR3
																		PTK2	RYR1
																		NTRK2	RYR2
																		BCL2L11	MCU
																		SRC	TNFRSF19
																		CEACAM6	CSF1
																		CAV1	PHB
																		AKT1	ARF6
																		ITGB1	GIT1
																		CEACAM5	PFKFB3
																		EGFR	PCK2
																		BCL2	MTUS2
																		CASP8	AURKA
																		SIK1	KIF2C
																		PTRH2	EZR
																		STAT3	MRTFA
																		TLE1	DIAPH1
																		DAPK2	LPAR2
																		CTNNB1	PIKFYVE
																		ZNF304	RPN1
																		MAPK1	NCKAP1
																		BMF	WASF2
																		ITGA5	CYFIP1
																		TP53	ABI2
																		MCL1	BRK1
																		BCL2L1
																		CASP3
																		CDH1
																		BAD
																		PIK3CA
																		PAK1
																		ITGAV
																		FN1
																		MAPK3
																		PTGS2
																		BAX
																		BCAR1
																		PTEN
																		ERBB2
																		ANGPTL4
																		PDK4
																		CYCS
																		BRAF
																		YAP1
																		ANKRD13C
																		ITGA2
																		ANXA5
																		BIRC5
																		MTOR
																		TIMP1
																		BDNF
																		CSPG4
																		BSG
																		AKT2
																		STK11
																		IGF1
																		IGF1R
																		ITGA6
																		ILK
																		CFLAR
																		RHOA
																		HIF1A
																		DAP3
																		MYBBP1A
																		TLE5
																		ITGA3
																		PTK2B
																		CCND1
																		CTTN
																		CALR
																		ATF4
																		CDCP1
																		PLAUR
																		SKP2
																		CHEK2
																		HGF
																		E2F1
																		EGF
																		PIK3CG
																		ITGB4
																		DAPK1
																		MAPK8
																		PIK3R1
																		PIK3R3
																		MAP2K1
																		CXCL12
																		LGALS3
																		FBXW7-AS1
																		BAK1
																		ABHD4
																		CD44
																		ITGA4
																		FADD
																		PHLDA2
																		TGFB1
																		HMCN1
																		MMP2
																		CEBPB
																		CEMIP
																		CDKN3
																		CBL
																		CASP9
																		SFN
																		MTDH
																		PRKCA
																		TNFRSF10B
																		CXCL8
																		MIR200C
																		AR
																		CDKN2A
																		CPT1A
																		PIK3CB
																		CLDN1
																		MIR204
																		MIR26A1
																		CDKN1A
																		CDKN1B
																		KLF12
																		NTRK1
																		PLAU
																		MYC
																		SMAD4
																		PLK1
																		MUC1
																		LGALS1
																		PYCARD
																		SESN2
																		ITGB3
																		KRAS
																		THBS1
																		BID
																		HRAS
																		CDK11B
																		CDK11A
																		XIAP
																		PPARG
																		IL6
																		MIR145
																		CCR7
																		MSLN
																		RAC1
																		GRHL2
																		BIRC3
																		NOTCH1
																		RHOG
																		CCAR2
																		NQO1
																		MMP13
																		FAS
																		MTA1
																		MYO5A
																		EDA2R
																		CCN6
																		MMP9
																		ABL1
																		MAPK11
																		SOD2
																		PTHLH
																		PDGFB
																		GLI2
																		EZH2
																		RIPK1
																		CXCR4
																		HMGA1
																		SIK2
																		TNFSF10
																		ANGPTL2
																		S100A4
																		NTF3
																		ETV4
																		MIR21
																		MIR124-1
																		HTRA1
																		LATS1
																		CEACAM3
																		EIF2AK3
																		LAMC2
																		LAMA3
																		LAMB3
																		CDH2
																		CSNK2A1
																		EDIL3
																		ZEB2
																		TLN1
																		EPHA2
																		SIRT3
																		OLFM3
																		CLU
																		SPINK1
																		CPEB2
																		NAT1
																		TSG101
																		MIR200A
																		MIR6744
																		SERPINA1
																		AKT3
																		RELA
																		TNFRSF1A
																		FASLG
																		AFP
																		ITGA8
																		NOX4
																		PBK
																		SATB1
																		CD63
																		EEF1A1
																		LTB4R2
																		MAVS
																		HRC
																		CCN2
																		RHOB
																		PPP1R13B
																		PLG
																		MET
																		RAF1
																		PARP1
																		PRKCQ
																		BRCA2
																		RB1
																		SP1
																		HAVCR2
																		DOCK1
																		VTN
																		INHBB
																		PDCD4
																		PRPF4B
																		RANBP9
																		SESN1
																		SESN3
																		CD24
																		ZBTB7A
																		MIR141
																		ELANE
																		KDR
																		MDM2
																		NFE2L2
																		ZEB1
																		KL
																		PRKCI
																		CRYAB
																		EPHB6
																		FGF2
																		HK2
																		LTF
																		IQGAP1
																		MGAT5
																		SDCBP
																		ABHD2
																		SPIB
																		TRIM31
																		MIR1827
																		PDGFRB
																		PLAT
																		TLR3
																		NRAS
																		ROCK1
																		PAK4
																		VEGFA
																		CASP10
																		PIN1
																		IL1RAP
																		UBE2C
																		YWHAZ
																		TWIST1
																		BMP6
																		BNIP3L
																		ELK1
																		KDM3A
																		PRDX4
																		BNIP3
																		LMO3
																		ZNF32
																		MIR200B
																		MIR525
																		MIR363
																		TUBB3
																		HSP90B1
																		SLC2A1
																		HMOX1
																		PTPN11
																		PRKACA
																		PAK3
																		CD36
																		PIK3R2
																		PPP2CA
																		CASP6
																		CDH3
																		EEF2K
																		LRP1
																		PAK2
																		PTK6
																		LPAR1
																		TCF7L2
																		CEACAM1
																		GDF2
																		GLO1
																		IL17A
																		RBL2
																		SIRPA
																		TRAF2
																		ADCY10
																		VPS37A
																		TNFRSF12A
																		APOBEC3G
																		BAG1
																		COL13A1
																		MNX1
																		RAD9A
																		IFI27
																		MEGF11
																		ITPRIP
																		BCL2L15
																		SNAI2
																		PTPN1
																		NOTCH3
																		GLUD1
																		SIRT1
																		FASN
																		MYH9
																		RPS6KB1
																		TPM1
																		PPP2R1A
																		COL4A2
																		CTNND1
																		CD151
																		MMP11
																		ARHGEF7
																		PPP2R2A
																		SEMA7A
																		PPP2R5A
																		BST2
																		CCN1
																		PPP2R2D
																		CCDC178
																		MIR10A
																		MIR30B
																		MIR30C1
																		SHC1
																		CAMK2B
																		PRKACG
																		MARK4
																		SSTR5
																		TAAR5
																		USP10
																		PRKAG3
																		HACD2
																		NT5C
																		INSRR
																		SSTR3
																		TAAR9
																		HSPB8
																		PLPP2
																		G6PC2
																		GUCY2EP
																		CDK4
																		RGR
																		ADGRG1
																		UQCRC1
																		TNK2
																		RNF181
																		MKNK2
																		UBE2U
																		MYLK
																		CTDSP2
																		LCK
																		GPR15
																		ATP23
																		LPAR1
																		PI4KB
																		DSTYK
																		CFD
																		PPP3CA
																		CCR4
																		PRAG1
																		CDKN3
																		GPR153
																		DDIT3
																		MAPK8
																		MAP2K2
																		MAPK1
																		MAPK14
																		IGF1R
																		PDCD6IP
																		CASP9
																		ERN1
																		ATF6
																		XBP1
																		AKT1
																		EIF2S1
																		HSPA5
																		CASP4
																		CASP3
																		CASP7
																		ITPR3
																		RYR1
																		RYR2
																		MCU
																		TNFRSF19
																		PDCD5
																		CSF1
																		TP53
																		NFKB1
																		PEBP1
																		PHB
																		CSNK2A1
																		RAC1
																		ARF6
																		GIT1
																		MTOR
																		MET
																		PFKFB3
																		MIR199A1
																		AR
																		TP53
																		ROCK1
																		PCK2
																		TNFSF10
																		MTUS2
																		AURKA
																		KIF2C
																		RHOA
																		MTOR
																		EZR
																		GZMB
																		MRTFA
																		PTK2
																		DIAPH1
																		LPAR2
																		MAP1LC3A
																		PIKFYVE
																		CTTN
																		MCOLN1
																		FOXO1
																		CTNNA1
																		CXCL8
																		SLC7A11
																		SLC3A2
																		RPN1
																		NCKAP1
																		WASF2
																		CYFIP1
																		ABI2
																		BRK1
																		RAC1

## Sheet: Supplementary Table 2
Supplementary Table 2. Neutrophil-related gene sets.
ARG1
CCR7
CD14
CD15
CD177
CD24
CD33
CD47
CD63
CD86
CEACAM8
CXCR1
CXCR2
CXCR4
ELANE
FCGR3A
FLT1
HLA-DR
ICAM1
IL17RA
ITGA4
ITGAM
ITGAX
ITGB2
Ly6g
MME
OLFM4
PECAM1
PRTN3
PTPRC
SELL
SPN
TLR2
TLR4
TLR5
TLR7
TLR8
TLR9
TCR

## Sheet: Supplementary Table 3 
Supplementary Table 3. The normalized ssGSEA scores of 17 PCD-related and Neutrophil-related gene sets.
id	GSM3501294_s1	GSM3501295_s1	GSM3501296_s1	GSM3501297_s1	GSM3501318_s1	GSM3501319_s1	GSM3501342_s1	GSM3501343_s1	GSM3501344_s1	GSM3501345_s1	GSM3501366_s1	GSM3501367_s1	GSM3501368_s1	GSM3501369_s1	GSM3501374_s1	GSM3501375_s1	GSM3501393_s1	GSM3501394_s1	GSM3501417_s1	GSM3501418_s1	GSM3501424_s1	GSM3501425_s1	GSM3501241_s2	GSM3501243_s2	GSM3501247_s2	GSM3501249_s2	GSM3501251_s2	GSM3501253_s2	GSM3501255_s2	GSM3501257_s2	GSM3501259_s2	GSM3501261_s2	GSM3501263_s2	GSM3501267_s2	GSM3501269_s2	GSM3501271_s2	GSM3501273_s2	GSM3501275_s2	GSM3501277_s2	GSM3501279_s2	GSM3501280_s2	GSM3501282_s2	GSM3501283_s2	GSM3501285_s2	GSM3501287_s2	GSM3501289_s2	GSM3501292_s2	GSM3501298_s2	GSM3501300_s2
Apoptosis	0.355922	0.388635	0.390327	0.376869	0.379703	0.379551	0.377901	0.385633	0.370156	0.367272	0.373984	0.376919	0.389305	0.39768	0.391944	0.401228	0.387125	0.38626	0.409593	0.407289	0.380283	0.39761	0.395214	0.413218	0.401159	0.403637	0.397281	0.366196	0.385735	0.388616	0.407092	0.396139	0.417347	0.396956	0.385868	0.405668	0.391395	0.388712	0.37111	0.383376	0.374092	0.403167	0.384617	0.397476	0.385339	0.401324	0.398981	0.406088	0.391202
Pyroptosis	0.445407	0.47574	0.487948	0.434588	0.463721	0.475099	0.455365	0.458243	0.424449	0.400284	0.498034	0.459406	0.454077	0.469329	0.456874	0.485385	0.451515	0.47607	0.493216	0.484732	0.463707	0.481718	0.483235	0.545484	0.458101	0.485102	0.498686	0.473076	0.50351	0.498167	0.453642	0.49061	0.50856	0.467567	0.47578	0.496765	0.486653	0.469892	0.434284	0.487245	0.493293	0.506721	0.477588	0.490019	0.49741	0.49734	0.494918	0.519311	0.440745
Ferroptosis	0.461758	0.518022	0.493915	0.485345	0.489935	0.49337	0.494671	0.480072	0.453826	0.437117	0.484494	0.476697	0.501721	0.486409	0.496801	0.506411	0.484134	0.478549	0.513715	0.514548	0.488039	0.512081	0.51315	0.53908	0.518015	0.500654	0.51536	0.478672	0.500703	0.480497	0.51245	0.510224	0.518961	0.514402	0.491599	0.520436	0.496336	0.496261	0.478284	0.483096	0.465497	0.517577	0.474394	0.514909	0.494028	0.518428	0.489403	0.522938	0.49711
Autophagy	0.512533	0.538028	0.54693	0.511658	0.534516	0.53271	0.528838	0.53875	0.526253	0.523011	0.537536	0.530796	0.535222	0.526547	0.524513	0.541972	0.522917	0.529461	0.546807	0.545965	0.528845	0.536366	0.525888	0.554772	0.541641	0.550025	0.545453	0.536932	0.552409	0.53846	0.54293	0.552967	0.554875	0.550105	0.546784	0.558044	0.546265	0.537522	0.528344	0.542199	0.529765	0.537961	0.531837	0.543454	0.543099	0.549505	0.562903	0.556038	0.536725
Necroptosis	0.758449	0.800001	0.777532	0.767975	0.780926	0.77066	0.75868	0.78075	0.749771	0.747124	0.7716	0.785698	0.782972	0.783221	0.795227	0.796077	0.779177	0.781965	0.814397	0.796117	0.777024	0.79281	0.790432	0.819724	0.766089	0.781909	0.77774	0.765027	0.77069	0.784409	0.792372	0.788174	0.81376	0.794371	0.779602	0.81153	0.768545	0.760065	0.768032	0.790032	0.75436	0.802235	0.770226	0.793457	0.763845	0.791252	0.790942	0.801285	0.784292
Cuproptosis	0.47904	0.521608	0.538547	0.544487	0.5095	0.515981	0.522322	0.56155	0.551785	0.536122	0.511255	0.533203	0.505683	0.53287	0.536626	0.525063	0.51738	0.534886	0.587616	0.532422	0.496792	0.499598	0.55869	0.539413	0.522668	0.541869	0.539334	0.520581	0.478365	0.551237	0.55162	0.515284	0.555709	0.536527	0.505385	0.551674	0.478981	0.496158	0.569418	0.571446	0.518292	0.548167	0.498546	0.530938	0.492964	0.549583	0.530186	0.527057	0.544337
Parthanatos	0.280019	0.379591	0.337234	0.294685	0.34135	0.327303	0.290309	0.344349	0.356027	0.332052	0.314668	0.347529	0.367447	0.389899	0.365311	0.355663	0.451282	0.364544	0.447126	0.409372	0.361458	0.407606	0.389163	0.411505	0.421515	0.400362	0.399777	0.369684	0.35283	0.317858	0.373685	0.362888	0.417201	0.3696	0.343973	0.392869	0.291683	0.361343	0.323804	0.320071	0.345707	0.382318	0.370693	0.398736	0.341585	0.394119	0.387623	0.394047	0.365729
Entotic cell death	0.545503	0.569173	0.578623	0.552471	0.574688	0.554138	0.579218	0.567782	0.557048	0.534891	0.598838	0.564148	0.5788	0.571769	0.552205	0.594523	0.55352	0.569865	0.568532	0.569116	0.583517	0.587301	0.558987	0.606101	0.569561	0.565955	0.588693	0.579123	0.564783	0.580983	0.580356	0.596507	0.577223	0.570356	0.572054	0.580304	0.608433	0.583615	0.544783	0.585735	0.541975	0.571699	0.577439	0.576402	0.557434	0.58147	0.592789	0.570829	0.570453
NETotic cell death	0.512714	0.562606	0.58529	0.514519	0.587062	0.560843	0.541238	0.581121	0.512857	0.494159	0.599067	0.547969	0.547578	0.554594	0.528366	0.589376	0.517492	0.561877	0.580445	0.587621	0.562622	0.597838	0.593128	0.635916	0.598226	0.599747	0.598851	0.581001	0.61064	0.593821	0.573862	0.598706	0.611613	0.562856	0.606453	0.597185	0.63074	0.600593	0.518655	0.575073	0.594423	0.610123	0.570102	0.580166	0.610077	0.605583	0.599083	0.630674	0.547998
Lysosome-dependentcelldeath	0.534535	0.557982	0.567386	0.542842	0.552378	0.550611	0.549786	0.55371	0.525757	0.516716	0.566509	0.554419	0.555497	0.544869	0.54325	0.567067	0.564303	0.56621	0.58417	0.571493	0.564378	0.586232	0.559383	0.601227	0.575568	0.587059	0.585304	0.553781	0.55808	0.56039	0.563105	0.581247	0.594293	0.580173	0.579989	0.590029	0.581703	0.585966	0.540423	0.567363	0.551241	0.572833	0.568309	0.574663	0.567371	0.587726	0.584164	0.600708	0.551915
Alkaliptosis	0.500291	0.522293	0.55085	0.47459	0.530973	0.534225	0.495445	0.524702	0.480203	0.49532	0.535704	0.529651	0.506362	0.487335	0.497328	0.553644	0.503552	0.549893	0.516012	0.530632	0.51013	0.526369	0.506255	0.548708	0.532736	0.558757	0.580636	0.556779	0.590252	0.566212	0.545263	0.579759	0.613841	0.568668	0.570159	0.589152	0.597991	0.569854	0.519866	0.541412	0.502302	0.559248	0.567322	0.569801	0.561587	0.560459	0.587952	0.587236	0.525654
Oxeiptosis	0.0291037	0.075651	0.0905514	0.0895709	0.0714711	0.0552958	0.0550126	0.0769957	0.0670127	0.0938232	0.049574	0.108691	0.0927435	0.0940702	0.0545697	0.070743	0.0755678	0.042577	0.106093	0.0514921	0.063305	0.0705921	0.083922	0.0743052	0.0806316	0.053897	0.0534883	0.0611479	0.0421075	0.0527887	0.113006	0.0648942	0.0897116	0.0919437	0.0883569	0.0936018	0.0114312	0.0446416	0.0827549	0.0914557	0.0234271	0.0614122	0.0604187	0.0728603	0.047188	0.0929176	0.0445722	0.0953244	0.112126
Immunogenic cell death	0.545397	0.514846	0.554961	0.515155	0.51759	0.512143	0.517168	0.514069	0.530756	0.460457	0.519487	0.552552	0.511679	0.547781	0.537113	0.555033	0.499837	0.548611	0.60121	0.537268	0.52903	0.59275	0.590879	0.546869	0.519337	0.552322	0.567695	0.508192	0.490128	0.566819	0.562016	0.568775	0.575107	0.529425	0.536407	0.567055	0.511263	0.505581	0.546792	0.571647	0.52038	0.571376	0.537928	0.553743	0.519617	0.539162	0.558802	0.574816	0.570284
Anoikis	0.287473	0.321525	0.327732	0.292755	0.317497	0.306436	0.31081	0.319379	0.303832	0.299148	0.316633	0.305618	0.316657	0.302626	0.30157	0.327056	0.30236	0.315345	0.330284	0.325749	0.311183	0.320762	0.30607	0.349886	0.330002	0.337164	0.327525	0.318094	0.335456	0.322753	0.33128	0.336532	0.343928	0.330496	0.333701	0.333719	0.348006	0.325377	0.29973	0.321232	0.313958	0.329946	0.317699	0.317369	0.31437	0.332319	0.337657	0.33815	0.323913
Paraptosis	0.336594	0.356805	0.349594	0.340601	0.351628	0.328755	0.346207	0.358726	0.332331	0.322798	0.33097	0.336296	0.339363	0.362086	0.366096	0.362884	0.353794	0.329225	0.379301	0.374312	0.353736	0.378425	0.360438	0.369036	0.348082	0.369794	0.384088	0.326578	0.339696	0.337177	0.331836	0.374792	0.373176	0.362057	0.350409	0.360759	0.36989	0.377112	0.34098	0.348589	0.322699	0.375883	0.356752	0.358592	0.339428	0.373042	0.350123	0.378317	0.355785
Methuosis	0.664548	0.665274	0.656729	0.646165	0.667312	0.654823	0.677099	0.652772	0.664844	0.633612	0.660744	0.665	0.603872	0.650587	0.630726	0.673216	0.621657	0.668744	0.679709	0.685048	0.668223	0.680787	0.64426	0.63468	0.654745	0.658857	0.626179	0.647687	0.623884	0.654951	0.670284	0.705908	0.687069	0.683761	0.675981	0.6815	0.639691	0.657129	0.660979	0.68436	0.643736	0.682044	0.683233	0.689301	0.670669	0.658458	0.690284	0.687936	0.670244
Disulfidptosis	0.539778	0.588813	0.612287	0.570079	0.561452	0.590517	0.579185	0.581611	0.522755	0.557912	0.584103	0.569442	0.583552	0.597892	0.576538	0.59352	0.56922	0.56344	0.609772	0.579709	0.567059	0.630829	0.595541	0.614773	0.61729	0.629632	0.597987	0.592967	0.601237	0.622811	0.641664	0.637596	0.631288	0.619825	0.620376	0.59655	0.66381	0.597888	0.577764	0.561463	0.563981	0.598527	0.571191	0.608716	0.60606	0.621336	0.557694	0.643747	0.564203
Neutrophil	0.882965	0.904821	0.915275	0.832894	0.888661	0.897179	0.868384	0.879273	0.823055	0.808605	0.934662	0.888121	0.900988	0.871174	0.886854	0.904593	0.9096	0.870892	0.953364	0.939189	0.912253	0.951288	0.910321	0.958161	0.916455	0.942385	0.946443	0.91348	0.906598	0.914167	0.918835	0.899117	0.969433	0.917739	0.965605	0.937067	0.967433	0.964406	0.848239	0.912121	0.956373	0.910571	0.913972	0.909571	0.920351	0.901898	0.912473	0.916742	0.88628
[truncated: 38 more columns]

## Sheet: Supplementary Table 4
Supplementary Table 4. SOM on expression profile of training set.
name	code_class	cluster
A1BG	63	2
A1BG-AS1	51	2
A1CF	3	1
A2M	95	2
A2M-AS1	80	3
A2ML1	14	1
A2ML1-AS1	62	2
A2ML1-AS2	57	3
A2MP1	22	1
A4GALT	62	2
A4GNT	2	1
AA06	21	1
AAAS	87	2
AACS	93	2
AACSP1	22	1
AADAC	21	1
AADACL2	41	1
AADACL2-AS1	73	2
AADACL3	12	1
AADACL4	2	1
AADACP1	4	1
AADAT	22	1
AAGAB	96	2
AAK1	50	4
AAMP	94	2
AANAT	72	2
AAR2	61	2
AARD	63	2
AARS1	80	3
AARS2	82	2
AASDH	98	2
AASDHPPT	69	3
AASS	71	2
AATBC	90	3
AATF	7	4
AATK	67	2
ABAT	58	3
ABCA1	6	3
ABCA10	52	2
ABCA12	3	1
ABCA13	15	2
ABCA17P	4	1
ABCA2	67	2
ABCA3	73	2
ABCA4	23	1
ABCA5	80	3
ABCA6	24	1
ABCA7	79	3
ABCA8	21	1
ABCA9	23	1
ABCA9-AS1	71	2
ABCB1	61	2
ABCB10	99	2
ABCB11	13	1
ABCB4	71	2
ABCB5	21	1
ABCB6	53	2
ABCB7	70	3
ABCB9	42	2
ABCC1	60	3
ABCC10	97	2
ABCC11	41	1
ABCC12	23	1
ABCC13	62	2
ABCC2	53	2
ABCC3	55	2
ABCC4	89	3
ABCC5	58	3
ABCC5-AS1	13	1
ABCC6	62	2
ABCC6P1	53	2
ABCC8	42	2
ABCC9	4	1
ABCD1	94	2
ABCD2	60	3
ABCD3	90	3
ABCD4	87	2
ABCE1	80	3
ABCF1	49	3
ABCF2-H2BE1	70	3
ABCF3	89	3
ABCG1	67	2
ABCG2	62	2
ABCG4	81	2
ABCG5	22	1
ABCG8	21	1
ABHD1	31	1
ABHD10	98	2
ABHD11	81	2
ABHD11-AS1	66	2
ABHD12	96	2
ABHD12B	5	2
ABHD13	28	4
ABHD14B	87	2
ABHD15	92	2
ABHD16A	57	3
ABHD16B	64	2
ABHD17AP1	90	3
ABHD17AP4	87	2
ABHD17AP6	85	2
ABHD17B	89	3
ABHD17C	32	1
ABHD18	59	3
ABHD2	19	5
ABHD3	28	4
ABHD4	58	3
ABHD5	8	5
ABHD6	94	2
ABHD8	52	2
ABI1	18	5
ABI2	96	2
ABI3	90	3
ABI3BP	23	1
ABITRAM	78	3
ABL1	100	3
ABL2	96	2
ABLIM1	21	1
ABLIM2	62	2
ABLIM3	74	2
ABO	63	2
ABR	27	4
ABRA	23	1
ABRACL	93	2
ABRAXAS1	98	2
ABRAXAS2	50	4
ABT1	91	2
ABTB1	16	3
ABTB2	82	2
ACAA1	58	3
ACAA2	69	3
ACACA	92	2
ACACB	97	2
ACAD10	88	2
ACAD8	86	2
ACAD9	100	3
ACADL	21	1
ACADM	90	3
ACADS	62	2
ACADSB	80	3
ACADVL	79	3
ACAN	41	1
ACAP1	39	4
ACAP2	8	5
ACAP2-IT1	28	4
ACAP3	75	2
ACAT1	96	2
ACAT2	96	2
ACBD3	39	4
ACBD3-AS1	53	2
ACBD4	71	2
ACBD5	39	4
ACBD6	80	3
ACBD7	84	2
ACCS	93	2
ACCSL	31	1
ACD	85	2
ACE2	13	1
ACER1	22	1
ACER2	81	2
ACER3	59	3
ACHE	94	2
ACIN1	27	4
ACKR1	31	1
ACKR2	62	2
ACKR4	14	1
ACLY	39	4
ACMSD	32	1
ACO1	89	3
ACO2	60	3
ACOD1	23	1
ACOT1	82	2
ACOT11	41	1
ACOT12	4	1
ACOT13	85	2
ACOT2	84	2
ACOT4	2	1
ACOT6	4	1
ACOT8	85	2
ACOT9	58	3
ACOX1	8	5
ACOX2	23	1
ACOX3	88	2
ACOXL	23	1
ACOXL-AS1	21	1
ACP1	50	4
ACP2	86	2
ACP3	6	3
ACP4	42	2
ACP5	82	2
ACP6	82	2
ACP7	31	1
ACR	13	1
ACRBP	94	2
ACRP1	12	1
ACRV1	12	1
ACSBG1	43	2
ACSBG2	21	1
ACSF3	87	2
ACSL1	9	6
ACSL3	16	3
ACSL3-AS1	23	1
ACSL4	58	3
ACSL5	49	3
ACSL6-AS1	42	2
ACSM1	42	2
ACSM2A	23	1
ACSM2B	43	2
ACSM3	92	2
ACSM4	23	1
ACSM5	43	2
ACSM5P1	72	2
ACSM6	41	1
ACSS1	96	2
ACSS2	86	2
ACSS3	23	1
ACTA1	8	5
ACTA2	75	2
ACTA2-AS1	91	2
ACTB	10	6
ACTBL2	3	1
ACTBP11	27	4
ACTBP2	9	6
ACTC1	74	2
ACTE1P	31	1
ACTG1	10	6
ACTG1P14	59	3
ACTG1P15	73	2
ACTG1P17	86	2
ACTG1P19	79	3
ACTG1P25	23	1
ACTG1P9	37	3
ACTG2	23	1
ACTL10	63	2
ACTL6A	97	2
ACTL6B	53	2
ACTL7A	43	2
ACTL7B	32	1
ACTL8	22	1
ACTL9	2	1
ACTN1	20	5
ACTN1-DT	62	2
ACTN2	13	1
ACTN3	73	2
ACTN4	19	5
ACTR10	59	3
ACTR1A	17	4
ACTR1B	88	2
ACTR2	20	5
ACTR3	20	5
ACTR3-AS1	91	2
ACTR3B	98	2
ACTR3BP2	21	1
ACTR3BP4	21	1
ACTR3BP5	23	1
ACTR3BP6	4	1
ACTR3C	99	2
ACTR5	97	2
ACTR6	87	2
ACTR8	60	3
ACTRT1	2	1
ACTRT2	24	1
ACTRT3	3	1
ACVR1	88	2
ACVR1B	66	2
ACVR1C	92	2
ACVR2A	99	2
ACVR2B	53	2
ACVR2B-AS1	4	1
ACVRL1	13	1
ACY1	74	2
ACY3	63	2
ACYP1	98	2
ACYP2	86	2
ADA	82	2
ADA2	40	4
ADAD1	31	1
ADAD2	23	1
ADAL	51	2
ADAM10	30	5
ADAM11	73	2
ADAM12	22	1
ADAM15	67	2
ADAM17	7	4
ADAM18	14	1
ADAM19	7	4
ADAM1A	80	3
ADAM2	13	1
ADAM20	92	2
ADAM20P1	61	2
ADAM21	2	1
ADAM21P1	2	1
ADAM22	61	2
ADAM23	32	1
ADAM28	37	3
ADAM29	12	1
ADAM30	3	1
ADAM32	32	1
ADAM33	73	2
ADAM3A	21	1
ADAM3B	24	1
ADAM5	52	2
ADAM6	22	1
ADAM7	4	1
ADAM8	6	3
ADAM9	16	3
ADAMDEC1	32	1
ADAMTS1	41	1
ADAMTS10	73	2
ADAMTS12	3	1
ADAMTS13	42	2
ADAMTS14	42	2
ADAMTS15	22	1
ADAMTS16	43	2
ADAMTS16-DT	32	1
ADAMTS17	62	2
ADAMTS18	22	1
ADAMTS19	14	1
ADAMTS19-AS1	23	1
ADAMTS2	21	1
ADAMTS20	4	1
ADAMTS3	14	1
ADAMTS4	52	2
ADAMTS5	32	1
ADAMTS6	41	1
ADAMTS7	62	2
ADAMTS7P1	52	2
ADAMTS7P4	53	2
ADAMTS8	41	1
ADAMTS9	21	1
ADAMTS9-AS1	14	1
ADAMTS9-AS2	41	1
ADAMTSL1	13	1
ADAMTSL2	43	2
ADAMTSL3	41	1
ADAMTSL4	31	1
ADAMTSL4-AS2	57	3
ADAMTSL5	52	2
ADAP1	88	2
ADAP2	89	3
ADAR	7	4
ADARB1	100	3
ADARB2	81	2
ADARB2-AS1	31	1
ADAT1	69	3
ADAT2	97	2
ADCK1	62	2
ADCK2	81	2
ADCK5	64	2
ADCY1	43	2
ADCY10	22	1
ADCY10P1	66	2
ADCY2	21	1
ADCY3	94	2
ADCY4	73	2
ADCY5	42	2
ADCY6	81	2
ADCY6-DT	23	1
ADCY7	39	4
ADCY8	14	1
ADCY9	91	2
ADCYAP1	31	1
ADCYAP1R1	23	1
ADD1	29	4
ADD2	94	2
ADD3-AS1	73	2
ADGB	4	1
ADGRA1-AS1	66	2
ADGRA2	52	2
ADGRA3	82	2
ADGRB1	74	2
ADGRB2	62	2
ADGRB3	21	1
ADGRD1	81	2
ADGRD1-AS1	12	1
ADGRD2	43	2
ADGRE1	38	4
ADGRE2	19	5
ADGRE3	20	5
ADGRE4P	60	3
ADGRE5	20	5
ADGRF1	21	1
ADGRF2	3	1
ADGRF3	43	2
ADGRF4	12	1
ADGRF5	4	1
ADGRF5-AS1	14	1
ADGRF5P2	12	1
ADGRG1	70	3
ADGRG2	32	1
ADGRG3	8	5
ADGRG4	23	1
ADGRG5	99	2
ADGRG6	23	1
ADGRG7	14	1
ADGRL1	82	2
ADGRL1-AS1	52	2
ADGRL2	23	1
ADGRL3	3	1
ADGRL3-AS1	64	2
ADGRL4	4	1
ADGRV1	4	1
ADH1A	23	1
ADH1B	14	1
ADH1C	32	1
ADH4	23	1
ADH5	99	2
ADH5P4	96	2
ADH6	4	1
ADH7	24	1
ADHFE1	98	2
ADI1	87	2
ADIG	74	2
ADIPOQ	2	1
ADIPOQ-AS1	11	1
ADIPOR1	9	6
ADIPOR2	59	3
ADIRF	53	2
ADIRF-AS1	71	2
ADK	70	3
ADM	56	2
ADM-DT	15	2
ADM2	2	1
ADM5	4	1
ADNP	27	4
ADNP-AS1	89	3
ADNP2	70	3
ADO	99	2
ADORA1	73	2
ADORA2A	88	2
ADORA2A-AS1	62	2
ADORA2B	89	3
ADPGK	28	4
ADPGK-AS1	53	2
ADPRH	93	2
ADPRHL1	73	2
ADPRM	98	2
ADPRS	84	2
ADRA1A	75	2
ADRA1B	73	2
ADRA1D	4	1
ADRA2A	22	1
ADRA2B	73	2
ADRA2C	32	1
ADRB1	21	1
ADRB2	70	3
ADRB3	4	1
ADRM1	78	3
ADSL	90	3
ADSS1	64	2
ADSS2	39	4
AEBP1	74	2
AEBP2	60	3
AEN	92	2
AFAP1	61	2
AFAP1-AS1	41	1
AFAP1L1	13	1
AFAP1L2	23	1
AFDN	66	2
AFDN-DT	23	1
AFF1	19	5
AFF2	64	2
AFF2-IT1	43	2
AFF3	100	3
AFF4	37	3
AFG1L	51	2
AFG3L1P	89	3
AFG3L2	100	3
AFM	43	2
AFMID	63	2
AFP	3	1
AFTPH	7	4
AFTPH-DT	32	1
AGA	90	3
AGA-DT	94	2
AGAP1	82	2
AGAP1-IT1	52	2
AGAP12P	8	5
AGAP2	58	3
AGAP2-AS1	62	2
AGBL1	4	1
AGBL1-AS1	14	1
AGBL2	61	2
AGBL3	32	1
AGBL4	31	1
AGBL4-AS1	4	1
AGBL4-IT1	12	1
AGBL5	4	1
AGBL5-AS1	41	1
AGBL5-IT1	86	2
AGER	86	2
AGFG1	8	5
AGFG2	97	2
AGGF1	49	3
AGK	100	3
AGL	100	3
AGMAT	95	2
AGMO	21	1
AGO1	79	3
AGO2	28	4
AGO3	37	3
AGO4	8	5
AGPAT1	87	2
AGPAT2	66	2
AGPAT4	94	2
AGPAT5	100	3
AGPS	89	3
AGR3	2	1
AGRN	73	2
AGRP	81	2
AGT	41	1
AGTPBP1	8	5
AGTR2	12	1
AGTRAP	17	4
AGXT	62	2
AGXT2	4	1
AHCTF1	8	5
AHCTF1P1	27	4
AHCY	81	2
AHCYL1	27	4
AHCYL2	89	3
AHCYP4	43	2
AHDC1	63	2
AHI1	91	2
AHNAK	50	4
AHNAK2	72	2
AHR	30	5
AHSA1	37	3
AHSA2P	39	4
AHSG	14	1
AHSP	47	3
AICDA	21	1
AIDA	39	4
AIDAP2	52	2
AIF1	28	4
AIF1L	31	1
AIFM1	88	2
AIFM2	62	2
AIFM3	81	2
AIM2	58	3
AIMP1	70	3
AIMP2	59	3
AIP	67	2
AIPL1	53	2
AIRE	63	2
AJAP1	4	1
AJM1	52	2
AJUBA	13	1
AJUBA-DT	72	2
AK1	73	2
AK2	50	4
AK2P2	93	2
AK3	90	3
AK4	42	2
AK4P3	73	2
AK5	96	2
AK7	21	1
AK8	42	2
AK9	94	2
AKAIN1	3	1
AKAP1	91	2
AKAP1-DT	14	1
AKAP10	28	4
AKAP11	50	4
AKAP12	31	1
AKAP13	8	5
AKAP14	3	1
AKAP17A	59	3
AKAP17BP	24	1
AKAP3	22	1
AKAP4	21	1
AKAP5	31	1
AKAP6	13	1
AKAP7	96	2
AKAP8	69	3
AKAP8L	6	3
AKAP9	50	4
AKIP1	81	2
AKIRIN1	7	4
AKIRIN2	7	4
AKNA	28	4
AKNAD1	14	1
AKR1A1	86	2
AKR1B1	87	2
AKR1B10	21	1
AKR1B15	4	1
AKR1B1P6	53	2
AKR1C1	4	1
AKR1C2	23	1
AKR1C4	13	1
AKR1C6P	31	1
AKR1C7P	91	2
AKR1C8P	51	2
AKR1D1	21	1
AKR1E2	71	2
AKR7A2	96	2
AKR7A2P1	23	1
AKR7A2P2	52	2
AKR7A3	51	2
AKR7L	62	2
AKT1	6	3
AKT1S1	94	2
AKT3	80	3
AKT3-IT1	97	2
AKTIP	27	4
ALAD	88	2
ALAS1	6	3
ALAS2	10	6
ALB	14	1
ALCAM	88	2
ALDH16A1	93	2
ALDH18A1	97	2
ALDH1A1	67	2
ALDH1A2	42	2
ALDH1A2-AS1	31	1
ALDH1A3	53	2
ALDH1A3-AS1	33	1
ALDH1B1	51	2
ALDH1L1	42	2
ALDH1L1-AS1	73	2
ALDH1L1-AS2	12	1
ALDH1L2	21	1
ALDH2	67	2
ALDH3A1	42	2
ALDH3A2	96	2
ALDH3B1	58	3
ALDH3B2	84	2
ALDH4A1	42	2
ALDH5A1	88	2
ALDH6A1	98	2
ALDH7A1	41	1
ALDH8A1	31	1
ALDH9A1	69	3
ALDOB	22	1
ALDOC	93	2
ALG1	82	2
ALG10	80	3
ALG10B	97	2
ALG11	49	3
ALG12	90	3
ALG13	70	3
ALG13-AS1	89	3
ALG14	74	2
ALG14-AS1	11	1
ALG1L	90	3
ALG1L13P	16	3
ALG1L14P	84	2
ALG1L2	88	2
ALG1L9P	92	2
ALG2	80	3
ALG3	78	3
ALG5	98	2
ALG6	90	3
ALG8	60	3
ALG9	90	3
ALG9-IT1	51	2
ALK	42	2
ALKAL1	41	1
ALKAL2	52	2
ALKBH1	99	2
ALKBH2	92	2
ALKBH3	97	2
ALKBH3-AS1	41	1
ALKBH4	73	2
ALKBH5	69	3
ALKBH6	67	2
ALKBH7	13	1
ALKBH8	97	2
ALLC	14	1
ALMS1	99	2
ALMS1-IT1	92	2
ALMS1P1	93	2
ALOX12	66	2
ALOX12-AS1	88	2
ALOX12B	81	2
ALOX12P2	41	1
ALOX15	95	2
ALOX15B	54	2
ALOX15P1	92	2
ALOX5	19	5
ALOX5AP	8	5
ALOXE3	23	1
ALPG	43	2
ALPI	23	1
ALPK2	13	1
ALPK3	13	1
ALPL	7	4
ALPP	53	2
ALS2	93	2
ALS2CL	63	2
ALX1	21	1
ALX3	21	1
ALX4	32	1
ALYREF	96	2
AMACR	84	2
AMBN	14	1
AMBP	52	2
AMBRA1	70	3
AMD1	8	5
AMDHD1	53	2
AMDHD2	75	2
AMELX	24	1
AMELY	4	1
AMER1	22	1
AMER2	23	1
AMER3	32	1
AMFR	39	4
AMHR2	42	2
AMIGO1	61	2
AMIGO2	82	2
AMMECR1	99	2
AMMECR1-IT1	91	2
AMMECR1L	74	2
AMN	62	2
AMN1	16	3
AMOT	52	2
AMOTL1	72	2
AMOTL2	63	2
AMPD1	13	1
AMPD2	58	3
AMPD3	94	2
AMPH	33	1
AMT	84	2
AMTN	23	1
AMY1C	67	2
AMY2A	67	2
AMY2B	86	2
AMZ1	41	1
AMZ2	37	3
AMZ2P1	94	2
ANAPC1	60	3
ANAPC11	75	2
ANAPC13	69	3
ANAPC15	67	2
ANAPC16	40	4
ANAPC1P1	80	3
ANAPC1P4	49	3
ANAPC1P5	97	2
ANAPC2	74	2
ANAPC4	80	3
ANAPC5	60	3
ANAPC7	69	3
ANG	30	5
ANGEL1	98	2
ANGEL2	60	3
ANGPT1	72	2
ANGPT2	51	2
ANGPT4	31	1
ANGPTL1	42	2
ANGPTL2	23	1
ANGPTL3	14	1
ANGPTL4	31	1
ANGPTL5	14	1
ANGPTL6	51	2
ANGPTL7	62	2
ANGPTL8	62	2
ANHX	22	1
ANK1	75	2
ANK2	24	1
ANK2-AS1	22	1
ANK3	98	2
ANK3-DT	32	1
ANKAR	97	2
ANKDD1A	66	2
ANKDD1B	22	1
ANKEF1	32	1
ANKFN1	2	1
ANKFY1	69	3
ANKH	60	3
ANKHD1-DT	84	2
ANKHD1-EIF4EBP3	29	4
ANKIB1	49	3
ANKK1	62	2
ANKLE1	73	2
ANKLE2	27	4
ANKMY2	96	2
ANKRA2	57	3
ANKRD1	21	1
ANKRD10-IT1	39	4
ANKRD11	37	3
ANKRD12	30	5
ANKRD13A	8	5
ANKRD13B	64	2
ANKRD13C	80	3
ANKRD13D	27	4
ANKRD16	91	2
ANKRD17	28	4
ANKRD17-DT	93	2
ANKRD18A	95	2
ANKRD18B	51	2
ANKRD18CP	82	2
ANKRD18DP	62	2
ANKRD19P	52	2
ANKRD2	52	2
ANKRD20A1	73	2
ANKRD20A11P	97	2
ANKRD20A19P	42	2
ANKRD20A5P	93	2
ANKRD20A7P	92	2
ANKRD20A8P	73	2
ANKRD20A9P	92	2
ANKRD22	56	2
ANKRD24	62	2
ANKRD26	97	2
ANKRD26P1	21	1
ANKRD26P3	13	1
ANKRD27	69	3
ANKRD28	69	3
ANKRD29	22	1
ANKRD30A	4	1
ANKRD30B	13	1
ANKRD30BL	32	1
ANKRD30BP2	23	1
ANKRD31	31	1
ANKRD33	42	2
ANKRD33B	51	2
ANKRD33B-AS1	3	1
ANKRD34A	42	2
ANKRD34B	62	2
ANKRD34C	12	1
ANKRD34C-AS1	73	2
ANKRD35	42	2
ANKRD36	30	5
ANKRD36B	30	5
ANKRD36BP1	49	3
ANKRD36BP2	99	2
ANKRD36C	8	5
ANKRD37	52	2
ANKRD39	82	2
ANKRD40	60	3
ANKRD40CL	43	2
ANKRD42	94	2
ANKRD42-DT	60	3
ANKRD44	19	5
ANKRD44-AS1	88	2
ANKRD44-IT1	20	5
ANKRD45	52	2
ANKRD46	97	2
ANKRD49	59	3
ANKRD50	67	2
ANKRD52	98	2
ANKRD53	31	1
ANKRD54	93	2
ANKRD55	87	2
ANKRD6	64	2
ANKRD60	43	2
ANKRD61	21	1
ANKRD62	13	1
ANKRD62P1	24	1
ANKRD62P1-PARP4P3	31	1
ANKRD63	61	2
ANKRD65	43	2
ANKRD66	12	1
ANKRD7	22	1
ANKRD9	74	2
ANKS1A	57	3
ANKS1B	22	1
ANKS3	81	2
ANKS4B	41	1
ANKS6	71	2
ANKUB1	64	2
ANKZF1	69	3
ANLN	62	2
ANO1	4	1
ANO1-AS1	23	1
ANO10	57	3
ANO2	21	1
ANO3	24	1
ANO3-AS1	14	1
ANO4	3	1
ANO5	52	2
ANO6	39	4
ANO7	53	2
ANO7L1	66	2
ANO8	81	2
ANO9	94	2
ANOS1	72	2
ANOS2P	84	2
ANP32A	29	4
ANP32AP1	57	3
ANP32B	40	4
ANP32C	79	3
ANP32D	32	1
ANP32E	60	3
ANPEP	20	5
ANTKMT	88	2
ANTXR1	32	1
ANTXR2	8	5
ANTXRL	63	2
ANTXRLP1	97	2
ANXA1	40	4
ANXA10	4	1
ANXA11	17	4
ANXA13	4	1
ANXA2	30	5
ANXA2P1	82	2
ANXA2P3	13	1
ANXA2R	96	2
ANXA3	17	4
ANXA4	90	3
ANXA5	8	5
ANXA6	49	3
ANXA7	40	4
ANXA8L1	53	2
ANXA9	63	2
AOAH	20	5
AOAH-IT1	27	4
AOC1	63	2
AOC2	67	2
AOC3	67	2
AOC4P	31	1
AOPEP	52	2
AOX1	23	1
AOX2P	13	1
AP1AR	92	2
AP1AR-DT	42	2
AP1B1	79	3
AP1B1P1	74	2
AP1G1	8	5
AP1G2	48	3
AP1G2-AS1	99	2
AP1M1	27	4
AP1M2	24	1
AP1S1	52	2
AP1S2	37	3
AP1S3	82	2
AP2A1	27	4
AP2A2	69	3
AP2B1	8	5
AP2M1	27	4
AP2S1	37	3
AP3B1	30	5
AP3B2	22	1
AP3D1	49	3
AP3M1	40	4
AP3M2	100	3
AP3S1	78	3
AP4B1	100	3
AP4B1-AS1	41	1
AP4E1	90	3
AP4M1	94	2
AP5B1	58	3
AP5M1	39	4
AP5S1	96	2
AP5Z1	84	2
APAF1	8	5
APBA1	21	1
APBA2	87	2
APBA3	74	2
APBB1IP	19	5
APBB2	53	2
APBB3	88	2
APC	17	4
APC2	63	2
APCDD1	52	2
APCDD1L	52	2
APCDD1L-DT	31	1
APCS	21	1
APEH	69	3
APELA	23	1
APEX1	40	4
APEX2	93	2
APH1A	69	3
APH1B	59	3
API5	39	4
APIP	87	2
APLF	82	2
APLN	32	1
APLNR	23	1
APLP1	21	1
APLP2	20	5
APMAP	18	5
APOA1	13	1
APOA1-AS	11	1
APOA2	84	2
APOA4	42	2
APOA5	43	2
APOB	21	1
APOBEC1	23	1
APOBEC2	41	1
APOBEC3A	19	5
APOBEC3AP1	72	2
APOBEC3B	6	3
APOBEC3B-AS1	66	2
APOBEC3C	29	4
APOBEC3D	39	4
APOBEC3F	60	3
APOBEC3H	53	2
APOBEC4	12	1
APOBR	17	4
APOC1	53	2
APOC1P1	32	1
APOC2	74	2
APOC3	23	1
APOC4-APOC2	37	3
APOD	42	2
APOE	53	2
APOF	13	1
APOH	3	1
APOL1	59	3
APOL3	60	3
APOL4	63	2
APOL5	13	1
APOL6	28	4
APOLD1	23	1
APOM	63	2
APOO	93	2
APOOL	97	2
APOOP5	21	1
APP	70	3
APPBP2	27	4
APPBP2-DT	88	2
APPL1	50	4
APPL2	6	3
APRT	90	3
APTR	88	2
APTX	97	2
AQP1	41	1
AQP10	25	2
AQP11	31	1
AQP12B	31	1
AQP2	4	1
AQP3	99	2
AQP4	23	1
AQP4-AS1	14	1
AQP5	81	2
AQP5-AS1	14	1
AQP6	32	1
AQP7	73	2
AQP7P2	53	2
AQP7P4	41	1
AQP8	13	1
AQP9	9	6
AQR	50	4
AR	4	1
ARAF	59	3
ARAP1	17	4
ARAP1-AS1	62	2
ARAP1-AS2	63	2
ARAP2	70	3
ARAP3	57	3
ARC	41	1
ARCN1	29	4
AREG	15	2
AREL1	30	5
ARF1	17	4
ARF3	27	4
ARF4	7	4
ARF5	79	3
ARF6	30	5
ARFGAP2	69	3
ARFGEF1	29	4
ARFGEF2	60	3
ARFGEF3	3	1
ARFIP1	6	3
ARFIP2	73	2
ARFRP1	88	2
ARG1	16	3
ARG2	81	2
ARGFX	41	1
ARGFXP2	14	1
ARGLU1	40	4
ARHGAP1	29	4
ARHGAP10	96	2
ARHGAP11A-SCG5	86	2
ARHGAP11B	88	2
ARHGAP11B-DT	99	2
ARHGAP12	59	3
ARHGAP15	19	5
ARHGAP15-AS1	76	2
ARHGAP17	60	3
ARHGAP18	79	3
ARHGAP19	17	4
ARHGAP20	22	1
ARHGAP21	89	3
ARHGAP22	74	2
ARHGAP22-IT1	22	1
ARHGAP23	23	1
ARHGAP23P1	21	1
ARHGAP24	57	3
ARHGAP26	28	4
ARHGAP26-AS1	24	1
ARHGAP26-IT1	27	4
ARHGAP27	57	3
ARHGAP27P1-BPTFP1-KPNA2P3	6	3
ARHGAP27P2	41	1
ARHGAP28	32	1
ARHGAP28-AS1	13	1
ARHGAP29	21	1
ARHGAP29-AS1	4	1
ARHGAP30	29	4
ARHGAP31	99	2
ARHGAP31-AS1	53	2
ARHGAP32	92	2
ARHGAP33	42	2
ARHGAP35	49	3
ARHGAP36	21	1
ARHGAP39	63	2
ARHGAP4	59	3
ARHGAP40	13	1
ARHGAP42	23	1
ARHGAP42-AS1	12	1
ARHGAP44	23	1
ARHGAP44-AS1	32	1
ARHGAP45	27	4
ARHGAP5	99	2
ARHGAP5-AS1	4	1
ARHGAP6	52	2
ARHGAP9	27	4
ARHGDIA	67	2
ARHGDIB	9	6
ARHGDIG	73	2
ARHGEF1	69	3
ARHGEF10	32	1
ARHGEF10L	82	2
ARHGEF11	65	2
ARHGEF12	6	3
ARHGEF15	63	2
ARHGEF16	43	2
ARHGEF17	23	1
ARHGEF17-AS1	62	2
ARHGEF18	49	3
ARHGEF19	73	2
ARHGEF19-AS1	13	1
ARHGEF2	88	2
ARHGEF2-AS1	21	1
ARHGEF25	64	2
ARHGEF26	13	1
ARHGEF26-AS1	43	2
ARHGEF28	32	1
ARHGEF3-AS1	22	1
ARHGEF33	13	1
ARHGEF35	96	2
ARHGEF37	41	1
ARHGEF38	41	1
ARHGEF38-IT1	21	1
ARHGEF39	8	5
ARHGEF4	41	1
ARHGEF40	66	2
ARHGEF5	95	2
ARHGEF6	30	5
ARHGEF7	96	2
ARHGEF7-AS1	21	1
ARHGEF7-AS2	12	1
ARHGEF7-IT1	72	2
ARHGEF9	98	2
ARHGEF9-IT1	42	2
ARID1A	28	4
ARID1B	69	3
ARID2	29	4
ARID3A	58	3
ARID3BP1	57	3
ARID3C	13	1
ARID4A	7	4
ARID4B	18	5
ARID5A	56	2
ARID5B	40	4
ARIH1	88	2
ARIH2	67	2
ARIH2OS	31	1
ARL1	100	3
ARL10	61	2
ARL11	6	3
ARL13A	13	1
ARL13B	88	2
ARL14	22	1
ARL14EP	70	3
ARL14EP-DT	63	2
ARL14EPL	2	1
ARL15	69	3
ARL16	86	2
ARL17A	30	5
ARL17B	49	3
ARL2	90	3
ARL2-SNX15	82	2
ARL2BP	60	3
ARL2BPP3	4	1
ARL3	57	3
ARL4A	88	2
ARL4C	40	4
ARL4D	53	2
ARL5A	80	3
ARL5B	69	3
ARL5C	52	2
ARL6	71	2
ARL6IP1	30	5
ARL6IP4	90	3
ARL6IP5	20	5
ARL6IP6	27	4
ARL8A	6	3
ARL8B	28	4
ARL9	2	1
ARLNC1	4	1
ARMC1	80	3
ARMC10	90	3
ARMC10P1	92	2
ARMC12	13	1
ARMC2	86	2
ARMC2-AS1	41	1
ARMC3	21	1
ARMC5	51	2
ARMC6	96	2
ARMC7	67	2
ARMC8	49	3
ARMC9	43	2
ARMCX1	53	2
ARMCX2	41	1
ARMCX3	86	2
ARMCX3-AS1	13	1
ARMCX4	53	2
ARMCX5	93	2
ARMCX5-GPRASP2	96	2
ARMCX6	79	3
ARMH1	42	2
ARMH2	59	3
ARMH3	50	4
ARMH4	41	1
ARMS2	53	2
ARMT1	79	3
ARNILA	93	2
ARNT	39	4
ARNT2	31	1
ARNTL	27	4
ARNTL2	31	1
ARNTL2-AS1	24	1
ARPC1A	17	4
ARPC1B	18	5
ARPC2	51	2
ARPC3	18	5
ARPC4	27	4
ARPC5	8	5
ARPC5L	96	2
ARPIN	73	2
ARPIN-AP3S2	27	4
ARPP19	30	5
ARPP21-AS1	3	1
ARR3	63	2
ARRB1	30	5
ARRB2	9	6
ARRDC1	89	3
ARRDC1-AS1	96	2
ARRDC2	98	2
ARRDC3	19	5
ARRDC3-AS1	51	2
ARRDC4	37	3
ARRDC5	70	3
ARSA	74	2
ARSD	94	2
ARSD-AS1	22	1
ARSF	12	1
ARSG	17	4
ARSH	21	1
ARSI	22	1
ARSJ	24	1
ARSK	97	2
ARSL	42	2
ARSLP1	84	2
ART1	84	2
ART3	24	1
ART4	23	1
ART5	41	1
ARTN	22	1
ARV1	94	2
ARVCF	62	2
ARX	61	2
AS3MT	74	2
ASAH1	19	5
ASAH2	42	2
ASAH2B	51	2
ASAP1	79	3
ASAP1-IT2	88	2
ASAP2	94	2
ASAP3	43	2
ASB1	97	2
ASB10	53	2
ASB11	31	1
ASB12	3	1
ASB13	62	2
ASB14	22	1
ASB15	13	1
ASB16	74	2
ASB16-AS1	87	2
ASB17	12	1
ASB18	31	1
ASB2	42	2
ASB4	4	1
ASB5	3	1
ASB6	57	3
ASB7	69	3
ASB8	39	4
ASB9	13	1
ASB9P1	3	1
ASCC2	29	4
ASCC3	60	3
ASCL1	62	2
ASCL2	73	2
ASCL3	22	1
ASCL4	11	1
ASCL5	13	1
ASDURF	59	3
ASF1A	70	3
ASF1B	67	2
ASGR1	75	2
ASGR2	67	2
ASH1L	40	4
ASH1L-AS1	73	2
ASH1L-IT1	69	3
ASH2L	59	3
ASIC1	23	1
ASIC2	31	1
ASIC3	41	1
ASIC4	53	2
ASIC4-AS1	13	1
ASIC5	14	1
ASIP	53	2
ASL	84	2
ASMT	41	1
ASMTL	93	2
ASMTL-AS1	93	2
ASNS	86	2
ASNSP1	81	2
ASNSP4	3	1
ASPA	4	1
ASPDH	62	2
ASPG	62	2
ASPH	58	3
ASPHD1	53	2
ASPHD2	87	2
ASPM	81	2
ASPN	22	1
ASPSCR1	82	2
ASRGL1	82	2
ASS1	74	2
ASTE1	90	3
ASTL	43	2
ASTN1	4	1
ASTN2	43	2
ASTN2-AS1	41	1
ASXL1	80	3
ASXL2	27	4
ASXL3	21	1
ASXL3-DT	2	1
ASZ1	21	1
ATAD1	96	2
ATAD2	97	2
ATAD2B	39	4
ATAD3A	92	2
ATAD3B	93	2
ATAD3C	52	2
ATAD5	96	2
ATAT1	93	2
ATCAY	4	1
ATE1	60	3
ATE1-AS1	84	2
ATF1	59	3
ATF2	39	4
ATF3	43	2
ATF4	27	4
ATF4P4	22	1
ATF5	84	2
ATF6	29	4
ATF6B	29	4
ATF7	69	3
ATF7IP	30	5
ATF7IP2	60	3
ATG10-AS1	21	1
ATG10-IT1	92	2
ATG101	73	2
ATG12	59	3
ATG13	59	3
ATG14	70	3
ATG16L1	80	3
ATG16L2	27	4
ATG2A	56	2
ATG2B	69	3
ATG3	28	4
ATG4A	87	2
ATG4B	75	2
ATG4C	90	3
ATG4D	87	2
ATG5	70	3
ATG7	37	3
ATG9A	79	3
ATG9B	62	2
ATIC	100	3
ATL1	74	2
ATL2	59	3
ATL3	50	4
ATM	19	5
ATMIN	49	3
ATN1	82	2
ATOH1	53	2
ATOH7	24	1
ATOH8	62	2
ATOX1	37	3
ATOX1-AS1	3	1
ATP10A	98	2
ATP10A-DT	63	2
ATP10B	13	1
ATP10D	80	3
ATP11A	6	3
ATP11A-AS1	42	2
ATP11AUN	2	1
ATP11B	8	5
ATP11C	70	3
ATP12A	53	2
ATP13A1	87	2
ATP13A2	93	2
ATP13A3	6	3
ATP13A4	32	1
ATP13A4-AS1	14	1
ATP13A5	13	1
ATP13A5-AS1	54	2
ATP1A1	39	4
ATP1A1-AS1	92	2
ATP1A2	23	1
ATP1A3	73	2
ATP1A4	43	2
ATP1B1	81	2
ATP1B2	25	2
ATP1B3	90	3
ATP1B3-AS1	2	1
ATP1B4	21	1
ATP23	86	2
ATP2A1	41	1
ATP2A2	27	4
ATP2A3	28	4
ATP2B1	8	5
ATP2B1-AS1	75	2
ATP2B2	62	2
ATP2B2-IT1	3	1
ATP2B2-IT2	4	1
ATP2B3	62	2
ATP2B4	40	4
ATP2C1	59	3
ATP2C2	43	2
ATP2C2-AS1	32	1
ATP4A	81	2
ATP4B	53	2
ATP5F1A	86	2
ATP5F1B	40	4
ATP5F1C	38	4
ATP5F1D	68	3
ATP5F1E	37	3
ATP5F1EP2	78	3
ATP5IF1	69	3
ATP5MC1	78	3
ATP5MC1P5	13	1
ATP5MC2	39	4
ATP5MC3	78	3
ATP5ME	67	2
ATP5MFP5	43	2
ATP5MG	69	3
ATP5MGL	96	2
ATP5MK	67	2
ATP5PB	38	4
ATP5PBP7	41	1
ATP5PD	29	4
ATP5PF	67	2
ATP5PO	48	3
ATP6AP1	17	4
ATP6AP1L	24	1
ATP6AP2	7	4
ATP6V0A1	7	4
ATP6V0A2	90	3
ATP6V0A4	41	1
ATP6V0B	7	4
ATP6V0C	6	3
ATP6V0CP3	25	2
ATP6V0D1	8	5
ATP6V0D1-DT	86	2
ATP6V0D2	21	1
ATP6V0E1	20	5
ATP6V0E2	94	2
ATP6V0E2-AS1	61	2
ATP6V1A	18	5
ATP6V1B1	43	2
ATP6V1B1-AS1	42	2
ATP6V1B2	20	5
ATP6V1C1	17	4
ATP6V1C2	14	1
ATP6V1D	79	3
ATP6V1E1	6	3
ATP6V1E2	97	2
ATP6V1F	78	3
ATP6V1FNB	12	1
ATP6V1G1	27	4
ATP6V1G2	63	2
ATP6V1G2-DDX39B	30	5
ATP6V1G3	24	1
ATP6V1H	79	3
ATP7A	6	3
ATP7B	42	2
ATP8A1	39	4
ATP8A1-DT	41	1
ATP8A2	13	1
ATP8B1	61	2
ATP8B2	50	4
ATP8B3	53	2
ATP8B4	79	3
ATP8B5P	3	1
ATP9A	43	2
ATP9B	70	3
ATPAF1	89	3
ATPAF2	94	2
ATPSCKMT	89	3
ATR	80	3
ATRAID	59	3
ATRIP	94	2
ATRN	70	3
ATRNL1	14	1
ATRX	40	4
ATXN1	28	4
ATXN1-AS1	81	2
ATXN10	70	3
ATXN1L	59	3
ATXN2	27	4
ATXN2-AS	87	2
ATXN2L	59	3
ATXN3	79	3
ATXN3L	12	1
ATXN7	18	5
ATXN7L1	80	3
ATXN7L2	52	2
ATXN7L3	79	3
ATXN7L3B	49	3
ATXN8OS	4	1
AUH	60	3
AUNIP	41	1
AUP1	59	3
AURKA	88	2
AURKAIP1	85	2
AURKAP1	96	2
AURKB	73	2
AURKC	62	2
AUTS2	93	2
AVEN	92	2
AVIL	57	3
AVL9	6	3
AVP	32	1
AVPI1	22	1
AVPR1A	52	2
AVPR1B	41	1
AVPR2	74	2
AWAT1	24	1
AWAT2	4	1
AXDND1	23	1
AXIN1	88	2
AXIN2	92	2
AXL	53	2
AZGP1	64	2
AZGP1P1	62	2
AZGP1P2	13	1
AZI2	67	2
AZIN1	7	4
AZIN2	73	2
AZU1	13	1
B2M	10	6
B3GALNT1	52	2
B3GALNT2	96	2
B3GALT1	62	2
B3GALT1-AS1	21	1
B3GALT2	82	2
B3GALT4	57	3
B3GALT5	84	2
B3GALT5-AS1	42	2
B3GALT6	99	2
B3GALT9	92	2
B3GAT1	32	1
B3GAT1-DT	42	2
B3GAT2	51	2
B3GAT3	94	2
B3GLCT	91	2
B3GNT2	58	3
B3GNT3	53	2
B3GNT4	22	1
B3GNT5	74	2
B3GNT6	21	1
B3GNT7	22	1
B3GNT8	67	2
B3GNT9	43	2
B3GNTL1	56	2
B4GALNT1	23	1
B4GALNT2	42	2
B4GALNT3	62	2
B4GALNT4	62	2
B4GALT1	7	4
B4GALT1-AS1	23	1
B4GALT2	81	2
B4GALT3	79	3
B4GALT4	86	2
B4GALT4-AS1	13	1
B4GALT5	19	5
B4GALT6	53	2
B4GALT7	74	2
B4GAT1	22	1
B9D1	52	2
B9D2	74	2
BAALC-AS2	13	1
BAAT	21	1
BABAM1	27	4
BABAM2	6	3
BACE1	62	2
BACE1-AS	100	3
BACE2	61	2
BACE2-IT1	91	2
BACH1	67	2
BACH1-AS1	75	2
BACH1-IT1	30	5
BACH1-IT2	59	3
BACH1-IT3	46	2
BACH2	80	3
BAD	74	2
BAG1	57	3
BAG2	96	2
BAG3	82	2
BAG4	37	3
BAG5	90	3
BAG6	27	4
BAGE2	28	4
BAHCC1	62	2
BAHD1	86	2
BAIAP2	81	2
BAIAP2-DT	94	2
BAIAP2L1	51	2
BAIAP2L2	63	2
BAIAP3	74	2
BAK1	87	2
BAMBI	23	1
BANCR	21	1
BANF1	67	2
BANF2	12	1
BANK1	70	3
BAP1	57	3
BARD1	94	2
BARHL1	41	1
BARHL2	72	2
BARX1	22	1
BARX1-DT	52	2
BARX2	23	1
BASP1	27	4
BASP1-AS1	33	1
BASP1P1	88	2
BATF	67	2
BATF2	72	2
BATF3	84	2
BAX	88	2
BAZ1A	19	5
BAZ1A-AS1	66	2
BAZ1B	49	3
BAZ2A	28	4
BAZ2B	18	5
BBC3	64	2
BBIP1	27	4
BBLN	81	2
BBOF1	88	2
BBOX1	3	1
BBOX1-AS1	13	1
BBS1	74	2
BBS10	92	2
BBS12	51	2
BBS2	80	3
BBS4	87	2
BBS5	31	1
BBS7	86	2
BBS7-DT	24	1
BBS9	100	3
BBX	49	3
BCAM	42	2
BCAN	13	1
BCAP29	90	3
BCAP31	6	3
BCAP31P1	78	3
BCAR3	31	1
BCAR3-AS1	42	2
BCAR4	32	1
BCAS1	63	2
BCAS2	48	3
BCAS2P1	2	1
BCAS3	40	4
BCAS4	92	2
BCAT1	5	2
BCAT2	42	2
BCCIP	40	4
BCDIN3D	92	2
BCDIN3D-AS1	51	2
BCHE	13	1
BCKDHA	67	2
BCKDHB	98	2
BCKDK	67	2
BCL10	37	3
BCL11A	70	3
BCL11B	60	3
BCL2	40	4
BCL2A1	16	3
BCL2L1	30	5
BCL2L1-AS1	96	2
BCL2L10	52	2
BCL2L12	63	2
BCL2L13	89	3
BCL2L14	24	1
BCL2L15	51	2
BCL2L2-PABPN1	82	2
BCL3	67	2
BCL6	20	5
BCL6B	42	2
BCL7A	51	2
BCL7B	90	3
BCL7C	93	2
BCL9	98	2
BCL9L	80	3
BCLAF1	29	4
BCLAF3	69	3
BCO1	31	1
BCO2	43	2
BCOR	99	2
BCORL1	66	2
BCORP1	92	2
BCR	87	2
BCRP2	93	2
BCRP3	86	2
BCS1L	94	2
BDH2	71	2
BDKRB1	31	1
BDKRB2	32	1
BDNF	42	2
BDNF-AS	32	1
BDP1	49	3
BEAN1	84	2
BECN1	28	4
BEND2	75	2
BEND3	3	1
BEND3P1	4	1
BEND3P3	4	1
BEND4	21	1
BEND5	73	2
BEND6	21	1
BEST1	6	3
BEST2	43	2
BEST3	3	1
BEST4	13	1
BET1	96	2
BET1-AS1	88	2
BET1L	69	3
BEX1	73	2
BEX2	63	2
BEX3	64	2
BEX4	94	2
BEX5	21	1
BFAR	70	3
BFSP2	24	1
BFSP2-AS1	41	1
BGLT3	13	1
BGN	21	1
BHLHA15	84	2
BHLHA9	42	2
BHLHB9	62	2
BHLHE22	3	1
BHLHE23	67	2
BHLHE40	80	3
BHLHE40-AS1	22	1
BHLHE41	52	2
BHMT	21	1
BHMT2	53	2
BICC1	22	1
BICD1	61	2
BICD1-AS1	55	2
BICD2	27	4
BICDL1	91	2
BICDL2	42	2
BICRA	87	2
BICRAL	27	4
BID	27	4
BIK	62	2
BIN1	100	3
BIN2	20	5
BIN3	37	3
BIRC2	28	4
BIRC3	39	4
BIRC5	53	2
BIRC6	29	4
BIRC6-AS1	97	2
BIRC8	12	1
BISPR	90	3
BIVM	66	2
BLACAT1	3	1
BLACE	86	2
BLID	14	1
BLK	98	2
BLM	94	2
BLMH	90	3
BLNK	90	3
BLOC1S1	67	2
BLOC1S2	89	3
BLOC1S3	93	2
BLOC1S4	94	2
BLOC1S5	100	3
BLOC1S6	59	3
BLVRA	78	3
BLVRB	8	5
BLZF1	6	3
BMERB1	64	2
BMF	67	2
BMF-AS1	32	1
BMI1	80	3
BMP1	63	2
BMP10	12	1
BMP15	3	1
BMP2	12	1
BMP2K	39	4
BMP2K-DT	23	1
BMP2KL	31	1
BMP3	23	1
BMP4	32	1
BMP5	3	1
BMP6	57	3
BMP7	13	1
BMP7-AS1	73	2
BMP8A	3	1
BMP8B	22	1
BMPER	23	1
BMPR1AP1	95	2
BMPR1B	23	1
BMPR1B-DT	33	1
BMPR2	49	3
BMS1	60	3
BMS1P1	50	4
BMS1P10	90	3
BMS1P15	49	3
BMS1P17	14	1
BMS1P23	39	4
BMS1P4	49	3
BMS1P4-AGAP5	50	4
BMT2	69	3
BMX	56	2
BNC1	3	1
BNC2-AS1	41	1
BNIP1	81	2
BNIP2	18	5
BNIP3	98	2
BNIP3L	20	5
BNIP3P1	82	2
BNIP5	32	1
BNIPL	73	2
BOC	23	1
BOD1	96	2
BOD1L1	19	5
BOD1L2	2	1
BOD1P2	33	1
BOK	62	2
BOK-AS1	41	1
BOLA1	29	4
BOLA2	94	2
BOLA2-SMG1P6	39	4
BOLA2P2	84	2
BOLA3	87	2
BOLA3-AS1	13	1
BOLL	31	1
BOP1	82	2
BORA	92	2
BORCS5	69	3
BORCS6	13	1
BORCS7-ASMT	96	2
BPESC1	24	1
BPGM	6	3
BPHL	73	2
BPI	56	2
BPIFA1	31	1
BPIFA2	22	1
BPIFA3	24	1
BPIFA4P	21	1
BPIFB1	22	1
BPIFB2	22	1
BPIFB3	53	2
BPIFB4	32	1
BPIFB6	31	1
BPIFB9P	21	1
BPIFC	4	1
BPNT1	97	2
BPNT2	70	3
BPTF	8	5
BPY2C	4	1
BRAF	17	4
BRAP	6	3
BRAT1	82	2
BRCA1	86	2
BRCA2	73	2
BRCC3	99	2
BRD1	88	2
BRD2	59	3
BRD3	66	2
BRD3OS	82	2
BRD4	39	4
BRD7	49	3
BRD7P2	87	2
BRD7P3	51	2
BRD8	69	3
BRD9	100	3
BRDT	23	1
BRDTP1	21	1
BRF1	96	2
BRF2	93	2
BRI3	57	3
BRI3BP	59	3
BRICD5	81	2
BRINP1	21	1
BRINP2	13	1
BRINP3	2	1
BRIP1	91	2
BRIX1	99	2
BRK1	38	4
BRME1	74	2
BRMS1	86	2
BRMS1L	51	2
BROX	18	5
BRPF1	67	2
BRPF3	79	3
BRPF3-AS1	84	2
BRS3	24	1
BRSK1	73	2
BRSK2	42	2
BRWD1	70	3
BRWD1-AS1	11	1
BRWD1-IT1	88	2
BRWD3	7	4
BSCL2	43	2
BSDC1	59	3
BSG	19	5
BSN	23	1
BSN-AS1	86	2
BSN-DT	3	1
BSND	22	1
BSNDP4	75	2
BSPH1	14	1
BSPRY	32	1
BST1	18	5
BST2	78	3
BSX	53	2
BTAF1	39	4
BTBD1	40	4
BTBD10	59	3
BTBD11	94	2
BTBD16	21	1
BTBD17	64	2
BTBD18	41	1
BTBD19	66	2
BTBD2	90	3
BTBD3	82	2
BTBD6	94	2
BTBD7	59	3
BTBD8	82	2
BTBD9	66	2
BTBD9-AS1	52	2
BTC	21	1
BTD	89	3
BTF3	48	3
BTF3L4	39	4
BTF3L4P1	81	2
BTF3L4P3	69	3
BTF3P10	78	3
BTF3P11	81	2
BTG1	8	5
BTG1-DT	91	2
BTG2	8	5
BTG3	73	2
BTG3-AS1	2	1
BTG4	12	1
BTK	29	4
BTLA	60	3
BTN1A1	23	1
BTN2A1	59	3
BTN2A2	79	3
BTN2A3P	75	2
BTN3A1	30	5
BTN3A2	30	5
BTN3A3	39	4
BTNL10	64	2
BTNL2	64	2
BTNL3	52	2
BTNL8	58	3
BTNL9	73	2
BTRC	99	2
BUB1	53	2
BUB1B	41	1
BUB3	49	3
BUD13	89	3
BUD23	100	3
BUD31	57	3
BVES	12	1
BVES-AS1	12	1
BYSL	74	2
BZW1	19	5
BZW1-AS1	11	1
BZW1P1	78	3
BZW2	97	2
C10orf105	67	2
C10orf120	2	1
C10orf143	94	2
C10orf53	23	1
[truncated: 26,139 more rows]

## Sheet: Supplementary Table 5
Supplementary Table 5. Detailed information of DEGs analysis of training set.
id	logFC	AveExpr	t	P.Value	adj.P.Val	B
MAP3K2	1.00826	13.4259	8.00784	4.66907e-12	1.31374e-07	16.9471
SLC16A3	0.49397	7.56273	7.80394	1.21184e-11	1.70488e-07	16.0505
ETF1	0.336568	8.07327	7.58052	3.43144e-11	2.80276e-07	15.0716
FRMD4B	0.41752	7.1063	7.54257	4.09294e-11	2.80276e-07	14.9058
SERINC3	0.532607	13.9402	7.50028	4.98055e-11	2.80276e-07	14.7211
RIT1	0.691853	10.9975	7.06169	3.76282e-10	1.66575e-06	12.8183
USP3	0.547198	13.0975	7.04061	4.14411e-10	1.66575e-06	12.7275
RNF144B	1.2891	10.6818	6.86637	9.17675e-10	2.94942e-06	11.9793
CACUL1	0.613274	9.33805	6.86028	9.43411e-10	2.94942e-06	11.9533
STK17B	0.704984	13.6584	6.76572	1.44913e-09	3.85192e-06	11.5493
AP1G1	0.384558	12.2412	6.75723	1.50588e-09	3.85192e-06	11.5132
ZFAS1	0.834847	10.6566	6.73565	1.66046e-09	3.89335e-06	11.4212
PLEKHO2	0.77687	10.6547	6.63026	2.67209e-09	5.78344e-06	10.9735
RNF146	0.316854	7.955	6.6098	2.92991e-09	5.8885e-06	10.8869
TOR1AIP1	0.436192	11.0147	6.54396	3.93873e-09	6.76211e-06	10.6085
APLP2	0.796811	13.8062	6.53722	4.05972e-09	6.76211e-06	10.58
GPR107	0.318757	8.42991	6.53373	4.1237e-09	6.76211e-06	10.5653
MBOAT1	0.672618	11.8256	6.52305	4.3259e-09	6.76211e-06	10.5202
MAPK14	0.918999	12.2546	6.4959	4.88535e-09	7.2347e-06	10.4058
CMTM6	0.646786	11.355	6.47116	5.45739e-09	7.39711e-06	10.3017
MDM2	0.863164	10.8492	6.46857	5.52082e-09	7.39711e-06	10.2908
PTK2B	0.60418	10.8106	6.45151	5.95838e-09	7.62049e-06	10.219
CNEP1R1	0.777739	9.61052	6.4156	6.99422e-09	8.48348e-06	10.0682
PJA2	0.565475	12.3024	6.40063	7.47697e-09	8.48348e-06	10.0055
STX6	0.361416	8.82891	6.39541	7.65261e-09	8.48348e-06	9.98362
SOS2	0.845776	14.3091	6.39001	7.83916e-09	8.48348e-06	9.96097
DHX40P1	0.419368	8.26601	6.3762	8.33636e-09	8.68741e-06	9.90313
PPP1R15B	0.535249	11.7318	6.36146	8.90124e-09	8.84716e-06	9.84146
SERINC1	0.584563	12.8586	6.35604	9.11852e-09	8.84716e-06	9.81877
WDR47	0.269586	8.17544	6.32122	1.06437e-08	9.79419e-06	9.67331
GRB2	0.452815	11.6966	6.30686	1.13438e-08	9.79419e-06	9.6134
TMX4	0.733673	10.5908	6.30534	1.14208e-08	9.79419e-06	9.60703
LCP1	0.324821	15.665	6.29948	1.17212e-08	9.79419e-06	9.58262
NBR1	0.453536	9.0088	6.2973	1.1835e-08	9.79419e-06	9.57353
C6orf89	0.230146	8.11958	6.23378	1.56771e-08	1.2603e-05	9.30916
PLEKHM3	0.32016	7.92732	6.20269	1.79828e-08	1.3952e-05	9.18013
HSDL2	1.0008	10.9117	6.19812	1.83487e-08	1.3952e-05	9.1612
NEK7	0.487096	10.5844	6.1921	1.88426e-08	1.3952e-05	9.13622
PGM2	0.625369	9.72986	6.17047	2.07262e-08	1.48644e-05	9.04665
MYD88	0.829794	11.6113	6.161	2.16083e-08	1.48644e-05	9.00746
STXBP3	0.549481	10.492	6.15249	2.24326e-08	1.48644e-05	8.97226
PDPK2P	0.526332	11.1408	6.15191	2.24891e-08	1.48644e-05	8.9699
AREL1	0.512219	11.3444	6.14508	2.31755e-08	1.48644e-05	8.94164
SNORD12C	0.929167	10.105	6.1444	2.32445e-08	1.48644e-05	8.93884
MAPK1	0.593741	12.6581	6.10585	2.75323e-08	1.7215e-05	8.7797
KIAA0232	0.508539	9.78624	6.0949	2.88857e-08	1.74295e-05	8.7346
AZIN1	0.59419	10.1554	6.09311	2.91142e-08	1.74295e-05	8.72719
TMEM167A	0.488482	9.08867	6.07899	3.09711e-08	1.81548e-05	8.66908
KLF6	0.67517	13.8599	6.07337	3.17426e-08	1.82274e-05	8.64595
RLF	0.504213	9.48125	6.04719	3.55949e-08	2.00307e-05	8.5383
RASSF2	0.751096	15.0411	6.04256	3.6323e-08	2.00396e-05	8.51927
SLC49A4	0.91096	11.7414	6.03769	3.71035e-08	2.00766e-05	8.49929
CCPG1	0.650686	8.69169	6.02017	4.00536e-08	2.12639e-05	8.42739
COQ10B	0.340256	8.10257	6.00162	4.3428e-08	2.1996e-05	8.35138
C1RL	0.724557	9.43589	5.99868	4.3988e-08	2.1996e-05	8.33935
RP2	0.687926	10.4162	5.996	4.4504e-08	2.1996e-05	8.32839
PSEN1	0.553166	9.96329	5.99572	4.45595e-08	2.1996e-05	8.32722
PYROXD2	-0.138391	5.27417	-5.98851	4.59809e-08	2.23063e-05	8.29771
DHX40	0.501167	9.07822	5.9724	4.93208e-08	2.3521e-05	8.23183
RNU6-917P	1.0291	6.81662	5.96441	5.10648e-08	2.35278e-05	8.19918
TIMM21	-0.313861	6.56875	-5.96074	5.18868e-08	2.35278e-05	8.18417
ADAM9	0.654037	8.10843	5.96067	5.19032e-08	2.35278e-05	8.18388
CELF2	0.372687	14.0092	5.95725	5.26798e-08	2.35278e-05	8.16993
RNF103-CHMP3	0.67709	11.27	5.93446	5.81621e-08	2.52926e-05	8.07691
ELF2	0.60012	10.4495	5.93252	5.86556e-08	2.52926e-05	8.06898
HLA-E	0.422128	16.2003	5.92989	5.93279e-08	2.52926e-05	8.05827
CHST11	0.578917	12.8964	5.92418	6.08157e-08	2.55399e-05	8.035
RERE	-0.350472	7.74696	-5.91905	6.21839e-08	2.57304e-05	8.01411
LINC02035	1.00288	8.81529	5.91538	6.31827e-08	2.57648e-05	7.99914
FBXW2	0.416123	9.22538	5.91037	6.45696e-08	2.59542e-05	7.97874
ATG7	0.373954	8.11986	5.90479	6.61488e-08	2.62145e-05	7.95604
FCAR	1.83106	10.779	5.89529	6.89286e-08	2.69367e-05	7.91738
TMEM30A	0.367831	10.8648	5.89096	7.02327e-08	2.70704e-05	7.89977
PURB	0.362615	8.40626	5.88701	7.14424e-08	2.71645e-05	7.88373
MXD1	0.895502	15.8627	5.88282	7.27511e-08	2.72933e-05	7.86668
ARSG	0.545427	9.27918	5.8773	7.45091e-08	2.7585e-05	7.84426
PTP4A1	0.78057	11.4239	5.86917	7.71734e-08	2.82004e-05	7.81126
GIT2	0.392678	13.3818	5.86045	8.01358e-08	2.85652e-05	7.77588
EXOC1	0.309598	8.34167	5.86026	8.02023e-08	2.85652e-05	7.7751
CAMKK2	0.671614	8.82662	5.85569	8.18021e-08	2.87592e-05	7.75655
PPP1R3D	0.797318	7.99601	5.8527	8.2864e-08	2.87592e-05	7.74444
DPY19L3	0.677515	8.16635	5.85006	8.38133e-08	2.87592e-05	7.73374
LEXM	-0.196494	4.8679	-5.84502	8.56599e-08	2.90387e-05	7.71328
SLCO3A1	0.527233	10.3198	5.82638	9.28273e-08	3.07539e-05	7.63782
FHIP2A	0.811512	10.6331	5.82472	9.34976e-08	3.07539e-05	7.63106
ISY1-RAB43	0.612459	7.99037	5.82348	9.39986e-08	3.07539e-05	7.62604
CHMP3	0.467557	9.42643	5.80824	1.00375e-07	3.24627e-05	7.56441
ACTN4	0.495623	12.9753	5.8019	1.03151e-07	3.29814e-05	7.5388
LMNB1	0.805189	9.35517	5.79525	1.06144e-07	3.35569e-05	7.51195
RAB8B	0.470458	12.7022	5.7855	1.10691e-07	3.46056e-05	7.47257
ARPC5	0.5073	11.8503	5.77304	1.16774e-07	3.61064e-05	7.42234
ABHD2	0.804565	12.8638	5.76309	1.21873e-07	3.72733e-05	7.38221
NIN	0.4171	11.8167	5.76055	1.23207e-07	3.7276e-05	7.372
ZNF33A	0.590623	10.7545	5.75357	1.26956e-07	3.80016e-05	7.34386
ANKRD13A	0.573535	11.9184	5.74207	1.33371e-07	3.95015e-05	7.29759
SPAST	0.430718	10.0106	5.73851	1.35419e-07	3.96904e-05	7.28328
DUSP1	1.3252	11.4509	5.731	1.39849e-07	4.04686e-05	7.25307
IFNGR1	0.983334	12.0939	5.72917	1.4095e-07	4.04686e-05	7.2457
GNA13	0.39044	11.772	5.72401	1.44099e-07	4.09546e-05	7.22497
PTBP3	0.444489	13.4341	5.71962	1.46826e-07	4.13123e-05	7.20738
MTMR6	0.568008	8.53575	5.71535	1.49533e-07	4.16577e-05	7.19022
KIFC1	-0.234531	6.21741	-5.70657	1.55257e-07	4.24758e-05	7.15497
LAPTM5	0.517139	17.9826	5.70622	1.55489e-07	4.24758e-05	7.15357
MOB1A	0.334824	12.5995	5.70289	1.57717e-07	4.26701e-05	7.14022
NABP1	0.767389	12.0035	5.69512	1.63043e-07	4.35862e-05	7.10905
LBR	0.807736	12.0569	5.69335	1.64277e-07	4.35862e-05	7.10197
UBXN2B	0.928883	11.7316	5.69126	1.6575e-07	4.35862e-05	7.09359
CEMIP2	0.589552	10.1024	5.68817	1.67955e-07	4.35963e-05	7.0812
VSIR	0.917169	10.8989	5.68579	1.69667e-07	4.35963e-05	7.07168
PCYT1A	0.442794	9.47969	5.68313	1.71604e-07	4.35963e-05	7.06102
PRSS41	-0.170145	5.00833	-5.67967	1.74158e-07	4.35963e-05	7.04716
CAPRIN2	-0.47401	7.95695	-5.67802	1.7539e-07	4.35963e-05	7.04055
ZSWIM6	0.573412	11.5757	5.67674	1.76349e-07	4.35963e-05	7.03543
IRAK3	1.63239	12.1801	5.6747	1.77892e-07	4.35963e-05	7.02726
SLC2A14	0.783621	12.6171	5.66987	1.81591e-07	4.35963e-05	7.00794
GSR	0.344117	9.92948	5.6696	1.81804e-07	4.35963e-05	7.00685
CHUK	0.447139	7.91306	5.66894	1.82314e-07	4.35963e-05	7.00422
CLEC4D	1.92905	9.39444	5.6647	1.8564e-07	4.35963e-05	6.98725
GABARAPL1	0.882987	9.09927	5.66466	1.85668e-07	4.35963e-05	6.98711
PTEN	0.761367	12.8095	5.66433	1.85932e-07	4.35963e-05	6.98578
BOD1L1	0.585773	13.3275	5.66235	1.87504e-07	4.36017e-05	6.97788
TPD52L2	0.724474	9.88486	5.65852	1.90595e-07	4.39571e-05	6.96254
SLC2A3	0.92842	13.8422	5.65288	1.95223e-07	4.44582e-05	6.94003
SOAT1	0.53333	10.088	5.65204	1.95928e-07	4.44582e-05	6.93664
RTF2	0.454497	7.72173	5.64644	2.00655e-07	4.51667e-05	6.91427
OSTF1	0.489284	14.5119	5.64234	2.04189e-07	4.55974e-05	6.89789
TLR2	1.10411	12.1328	5.63833	2.07701e-07	4.60163e-05	6.8819
NLRC4	0.992547	8.86774	5.6362	2.0959e-07	4.60721e-05	6.8734
MOB3A	0.543975	16.2631	5.62821	2.16828e-07	4.72938e-05	6.84155
RAB27A	0.66304	11.3957	5.61981	2.24713e-07	4.86366e-05	6.80804
DCTN4	0.336426	8.94852	5.61156	2.32728e-07	4.98847e-05	6.77517
APC	0.446458	9.3962	5.61025	2.34026e-07	4.98847e-05	6.76995
GDAP2	0.238248	9.55892	5.60244	2.41913e-07	5.11783e-05	6.73886
WWP2	0.431671	10.5476	5.59571	2.48917e-07	5.2267e-05	6.71209
RRAGD	0.650252	8.21401	5.58559	2.59827e-07	5.41537e-05	6.67185
CTBS	0.853484	12.6267	5.57332	2.73687e-07	5.66105e-05	6.62311
FBXO38	0.501573	9.30774	5.57012	2.77418e-07	5.66105e-05	6.61041
PLAUR	1.15612	9.72029	5.5685	2.79321e-07	5.66105e-05	6.604
MTMR3	0.730054	9.93739	5.56822	2.79663e-07	5.66105e-05	6.60285
GNS	0.653091	12.7511	5.56519	2.8327e-07	5.69311e-05	6.59084
ATP11B	0.620758	12.0609	5.55952	2.90142e-07	5.78987e-05	6.56836
FOXN2	0.310041	10.7474	5.54999	3.02067e-07	5.9854e-05	6.53058
LY96	0.929085	8.79361	5.54061	3.14276e-07	6.18376e-05	6.49343
MTMR10	0.526017	11.5294	5.53328	3.2416e-07	6.26852e-05	6.4644
SLCO4C1	1.26907	12.5836	5.53292	3.24654e-07	6.26852e-05	6.46297
GABBR1	-0.325636	7.08224	-5.5319	3.26058e-07	6.26852e-05	6.45892
TM6SF1	0.844955	10.5039	5.53085	3.27495e-07	6.26852e-05	6.4548
ABI1	0.255276	10.8872	5.52836	3.30954e-07	6.29193e-05	6.44495
CERT1	0.381888	10.0409	5.52538	3.35141e-07	6.32652e-05	6.43316
KCTD20	0.219409	8.8955	5.52388	3.37271e-07	6.32652e-05	6.42722
CYTIP	0.453738	11.9892	5.51528	3.49723e-07	6.51667e-05	6.39323
DNAJC3	0.821957	11.475	5.50512	3.65015e-07	6.71571e-05	6.35311
HMGN1P30	-0.375112	8.08495	-5.50502	3.65179e-07	6.71571e-05	6.35269
ECE1	0.630597	10.5201	5.50275	3.68684e-07	6.73614e-05	6.34373
IVNS1ABP	0.68961	11.4253	5.49919	3.7425e-07	6.79372e-05	6.32968
SAMD8	0.349268	7.5045	5.48052	4.04819e-07	7.30153e-05	6.25608
TKT	0.708121	11.5538	5.47605	4.12498e-07	7.39265e-05	6.23847
RNU6-429P	-0.566713	10.1396	-5.47302	4.17791e-07	7.43592e-05	6.22652
SEL1L	0.471572	11.2548	5.47085	4.21611e-07	7.43592e-05	6.21799
ZMYM3	-0.149575	5.83494	-5.46846	4.25872e-07	7.43592e-05	6.20856
RELL1	1.05147	11.2075	5.46753	4.27528e-07	7.43592e-05	6.20492
MAP3K3	0.659123	11.2644	5.4672	4.28126e-07	7.43592e-05	6.20362
VPS4B	0.328556	11.588	5.46363	4.34583e-07	7.50175e-05	6.18959
RAB2A	0.362239	8.98168	5.44865	4.62773e-07	7.8231e-05	6.13068
ZFYVE16	0.603153	9.68077	5.44862	4.62845e-07	7.8231e-05	6.13054
TOX4	0.251116	9.53884	5.44848	4.63107e-07	7.8231e-05	6.13001
ETS2	0.757002	10.009	5.44786	4.6432e-07	7.8231e-05	6.12756
LMTK2	0.781186	9.41006	5.44375	4.72391e-07	7.82787e-05	6.11141
LIPN	1.73586	8.77361	5.44352	4.72835e-07	7.82787e-05	6.11053
PPP1R3B	0.516953	8.45065	5.44239	4.75078e-07	7.82787e-05	6.10609
PKNOX1	0.299967	7.21964	5.44206	4.75732e-07	7.82787e-05	6.1048
RAB22A	0.219953	9.63161	5.43296	4.94233e-07	8.08502e-05	6.06905
AGFG1	0.664113	11.4485	5.43023	4.9991e-07	8.13062e-05	6.05835
RNF149	0.744258	13.8678	5.41871	5.24595e-07	8.38431e-05	6.01319
AGBL5	-0.108054	3.81712	-5.41836	5.25354e-07	8.38431e-05	6.01183
PHKA2	0.363866	8.04541	5.4179	5.26368e-07	8.38431e-05	6.01002
CLIP1	0.495366	9.75061	5.41508	5.32617e-07	8.38431e-05	5.99897
FNIP1	0.595541	10.7047	5.41504	5.32702e-07	8.38431e-05	5.99882
HECA	0.36316	11.2709	5.41474	5.33387e-07	8.38431e-05	5.99761
ITGAM	0.945512	11.9178	5.40969	5.44767e-07	8.51562e-05	5.97783
SIRPD	0.763054	9.92852	5.39566	5.77631e-07	8.97133e-05	5.92295
FKBP5	1.80414	11.6724	5.39411	5.81394e-07	8.97133e-05	5.91687
CYB5R4	0.686168	11.5012	5.39325	5.83485e-07	8.97133e-05	5.91351
IL17RA	0.710321	14.2077	5.37722	6.23816e-07	9.5393e-05	5.8509
HINT3	0.29641	8.41177	5.37557	6.28129e-07	9.55334e-05	5.84444
TMEM127	0.617683	9.69155	5.37111	6.39915e-07	9.68027e-05	5.82703
PCNX1	0.694328	10.2322	5.36976	6.43537e-07	9.683e-05	5.82174
ZMPSTE24	0.503094	9.63434	5.36454	6.57664e-07	9.84292e-05	5.8014
CRELD1	-0.129427	5.76853	-5.36111	6.67139e-07	9.9319e-05	5.78801
TXNRD1	0.291917	7.79685	5.35903	6.72924e-07	9.9532e-05	5.77992
EHD1	0.321307	8.03996	5.35806	6.75645e-07	9.9532e-05	5.77614
SLC40A1	0.597674	8.24776	5.3542	6.86599e-07	0.000100619	5.76108
NQO2	0.915457	9.37421	5.34817	7.04024e-07	0.000102638	5.73761
FUT7	0.433105	6.85551	5.33995	7.28504e-07	0.000105659	5.7056
SRPK1	0.985352	11.085	5.33577	7.41279e-07	0.000106961	5.68932
ACVR1B	0.304381	6.34353	5.33384	7.47235e-07	0.00010727	5.68182
TAGLN	-0.20122	5.21687	-5.31431	8.10317e-07	0.000115736	5.60593
UHRF1BP1L	0.571654	10.3116	5.31125	8.20652e-07	0.000116054	5.59407
GBE1	0.425793	7.27122	5.31121	8.20795e-07	0.000116054	5.59391
RNA5SP155	0.605811	8.18758	5.30963	8.26186e-07	0.000116232	5.58778
KAT2A	-0.250913	5.8277	-5.30712	8.34827e-07	0.000116863	5.57803
NFE2L2	0.378331	10.2031	5.3053	8.41167e-07	0.000117168	5.57095
RNU6-958P	-0.371006	3.72309	-5.30347	8.47558e-07	0.000117222	5.56386
PLXDC2	0.771928	13.3821	5.30281	8.49887e-07	0.000117222	5.5613
RAB21	0.391822	11.6108	5.30142	8.54793e-07	0.000117323	5.55591
USP38	0.371578	8.61851	5.29935	8.62152e-07	0.000117759	5.54788
FAM217B	0.387076	8.16014	5.29586	8.74674e-07	0.00011859	5.53438
INGX	-0.309314	9.42208	-5.29531	8.76668e-07	0.00011859	5.53225
SLC11A1	1.05548	11.1399	5.29224	8.87911e-07	0.000119244	5.52032
HMGCR	0.394409	7.87461	5.29004	8.96019e-07	0.000119244	5.51181
PELI1	0.850576	12.7278	5.28948	8.98101e-07	0.000119244	5.50964
PELI2	0.639256	10.3132	5.28775	9.04535e-07	0.000119244	5.50296
ADAM10	0.343506	11.0287	5.28736	9.05994e-07	0.000119244	5.50145
MMP9	1.86962	11.3106	5.28711	9.06925e-07	0.000119244	5.50049
PHF20L1	0.502142	9.58254	5.27667	9.46954e-07	0.000123254	5.46006
TK2	0.371815	5.93787	5.27652	9.4754e-07	0.000123254	5.45948
SLED1	1.35713	9.27758	5.27575	9.50571e-07	0.000123254	5.45649
TUT7	0.575066	13.0434	5.27359	9.59091e-07	0.000123442	5.44813
MIR647	-0.239553	9.83744	-5.27285	9.62016e-07	0.000123442	5.44528
DGAT2	1.10887	10.7187	5.27206	9.65181e-07	0.000123442	5.44221
BST1	0.902182	10.4908	5.26487	9.94258e-07	0.000126586	5.41443
TP53INP1	0.648409	12.0282	5.26295	1.00218e-06	0.00012691	5.407
KDM3B	0.346245	10.9702	5.26207	1.00583e-06	0.00012691	5.4036
SMAP2	0.857125	15.2675	5.25896	1.01883e-06	0.000127977	5.39158
ANXA11	0.412942	9.31566	5.25551	1.0334e-06	0.00012923	5.37829
PARP4	0.519604	12.7757	5.25239	1.04682e-06	0.000130329	5.36621
LILRB2	0.725496	10.4116	5.24969	1.05853e-06	0.000130991	5.3558
KLF7	0.572489	11.0225	5.24803	1.06581e-06	0.000130991	5.34939
IFT46	-0.204602	5.12368	-5.24734	1.06883e-06	0.000130991	5.34674
FAR1	0.471061	11.9187	5.24459	1.08103e-06	0.000130991	5.33612
NAMPT	0.686899	14.897	5.24361	1.0854e-06	0.000130991	5.33234
LIN7A	0.962325	9.3175	5.24324	1.08707e-06	0.000130991	5.33091
UPF1	0.460158	8.78945	5.24302	1.08802e-06	0.000130991	5.33009
RRM2B	0.527206	10.004	5.24272	1.08938e-06	0.000130991	5.32892
SLC35A5	0.331909	8.20396	5.23716	1.11464e-06	0.000133457	5.30747
IL6R	0.640337	10.7325	5.22719	1.16133e-06	0.00013846	5.26907
DRAM1	0.454066	7.43606	5.22482	1.17271e-06	0.000138796	5.25994
CR1	1.17648	13.7294	5.22455	1.17402e-06	0.000138796	5.2589
SNX27	0.633224	11.1567	5.22184	1.18716e-06	0.000139762	5.24849
LRRK2	0.832197	14.8507	5.21852	1.20348e-06	0.000140845	5.23572
DPYD	0.503639	12.2303	5.21794	1.20637e-06	0.000140845	5.23347
MCU	0.261562	8.12262	5.2168	1.21204e-06	0.000140923	5.22908
ATP6V1C1	0.533281	9.28643	5.21274	1.23242e-06	0.000142702	5.21348
CFLAR	0.624103	11.9894	5.20157	1.29032e-06	0.000148794	5.17053
APH1B	0.424062	7.80981	5.19488	1.32622e-06	0.000152098	5.14486
SOD2	0.6095	15.1596	5.19373	1.33251e-06	0.000152098	5.14043
TPCN2	0.401543	7.56565	5.19324	1.33519e-06	0.000152098	5.13856
LINC02207	1.77982	8.07806	5.19104	1.34732e-06	0.000152861	5.13009
ARPC4	0.289152	8.87647	5.18891	1.35911e-06	0.000153579	5.12195
AHCTF1	0.591552	11.8507	5.18725	1.36843e-06	0.000153622	5.11555
GSE1	-0.120059	5.74726	-5.18685	1.37068e-06	0.000153622	5.11402
SMPD3	-0.267623	5.58948	-5.18592	1.37586e-06	0.000153622	5.11048
KLHL2	0.911632	9.69161	5.18313	1.39174e-06	0.00015478	5.09975
MYH9	0.614183	12.4464	5.18153	1.40088e-06	0.000155183	5.09363
ZNF445	0.400985	6.22415	5.17762	1.4235e-06	0.000157054	5.07864
IL1R2	1.68329	9.48141	5.17669	1.42893e-06	0.000157054	5.07508
GNB1	0.240147	12.0205	5.17312	1.44998e-06	0.000158529	5.06141
RAB11A	0.237508	7.41507	5.17251	1.45362e-06	0.000158529	5.05907
FBXL5	0.587375	13.6341	5.17074	1.4642e-06	0.000158722	5.05228
SLC7A11	0.464444	4.92326	5.17033	1.46667e-06	0.000158722	5.05071
RLIM	0.370703	9.10972	5.16753	1.48352e-06	0.000159931	5.04002
SYNJ1	0.355494	9.2606	5.15962	1.53235e-06	0.000163638	5.00973
RAB1A	0.234757	8.47179	5.15949	1.53316e-06	0.000163638	5.00924
CRISPLD2	1.42801	10.2295	5.15914	1.53536e-06	0.000163638	5.0079
TMEM43	0.645515	10.0613	5.15533	1.55948e-06	0.000165458	4.99332
KLHL8	0.416779	6.67122	5.15459	1.5642e-06	0.000165458	4.9905
RABIF	0.250797	8.00651	5.14732	1.61135e-06	0.000169805	4.96272
NPIPA1	-0.522893	9.65776	-5.14625	1.61847e-06	0.000169805	4.9586
DEDD2	0.497169	8.79953	5.1455	1.6234e-06	0.000169805	4.95576
KDM5B	0.35205	8.43467	5.14391	1.63399e-06	0.000169882	4.94968
MBOAT7	0.576061	8.48782	5.14358	1.63621e-06	0.000169882	4.94841
MYO9B	0.435017	11.6658	5.13342	1.70546e-06	0.000176193	4.90965
TNFRSF1B	0.538935	12.0813	5.13196	1.71568e-06	0.000176193	4.90407
CPQ	0.683244	11.7196	5.13127	1.72049e-06	0.000176193	4.90145
MIR3685	-0.444313	5.76426	-5.13105	1.72204e-06	0.000176193	4.90061
MME	1.29381	12.2362	5.12998	1.72962e-06	0.000176328	4.8965
PFKFB4	0.670395	8.39643	5.12769	1.74585e-06	0.000177339	4.88777
TMEM170B	0.509689	8.48913	5.12677	1.75235e-06	0.00017736	4.88429
TBXAS1	0.614003	13.6704	5.12295	1.77992e-06	0.000178871	4.8697
G6PD	0.582672	10.6134	5.12294	1.78e-06	0.000178871	4.86965
SSH2	0.521786	14.3379	5.12099	1.79419e-06	0.000179411	4.86223
F5	1.12195	9.22305	5.12011	1.80059e-06	0.000179411	4.8589
HCLS1	0.516429	13.2338	5.11958	1.8045e-06	0.000179411	4.85687
GLE1	0.212784	7.09564	5.11407	1.84547e-06	0.000182326	4.83589
SLC6A6	0.697765	12.4752	5.11371	1.8482e-06	0.000182326	4.83451
TNPO3	0.561488	10.5514	5.11193	1.86165e-06	0.000182326	4.82773
CD2BP2	0.22307	7.3076	5.11152	1.86478e-06	0.000182326	4.82616
SEC22B2P	0.327608	9.66849	5.11133	1.86622e-06	0.000182326	4.82543
EZH2	-0.190456	5.96458	-5.10926	1.88197e-06	0.000183228	4.81758
SLC22A4	0.927415	8.88642	5.10638	1.90415e-06	0.000184748	4.80663
SP1	0.486492	12.3695	5.10291	1.93126e-06	0.000186734	4.79341
FEM1C	0.511665	8.43126	5.10195	1.93884e-06	0.000186826	4.78975
ZXDC	0.257606	8.97567	5.09886	1.96332e-06	0.000188539	4.77802
TLR8	0.882247	12.8555	5.09735	1.97547e-06	0.000189061	4.77225
BROX	0.368582	10.6771	5.09384	2.00384e-06	0.000191126	4.75893
PPP3CA	0.413028	11.1273	5.09281	2.01221e-06	0.000191141	4.75503
ELL	0.60773	8.73837	5.09216	2.01759e-06	0.000191141	4.75254
LPGAT1	0.466655	10.2382	5.08922	2.04183e-06	0.000192788	4.74138
TMEM167B	0.388212	8.12081	5.08556	2.07246e-06	0.000195027	4.72746
FGD4	0.618422	7.27687	5.08052	2.11526e-06	0.000197577	4.70836
PLCG2	0.503033	11.278	5.07992	2.12046e-06	0.000197577	4.70606
KIF13A	0.641027	9.51023	5.07969	2.12246e-06	0.000197577	4.70518
LAMP2	0.637099	13.5552	5.07908	2.12765e-06	0.000197577	4.7029
PLEKHM1	0.37187	10.249	5.07695	2.1462e-06	0.000198643	4.69478
STAT3	0.611622	14.4208	5.0737	2.17462e-06	0.000200614	4.68249
ZNF586	0.458781	9.19526	5.06867	2.2195e-06	0.000204085	4.6634
STX12	0.251741	7.86035	5.0676	2.22912e-06	0.000204257	4.65936
SH3BP5L	0.40267	7.14893	5.06686	2.23589e-06	0.000204257	4.65653
CTSD	0.407412	8.74642	5.0641	2.26101e-06	0.000205883	4.64609
NFAM1	0.83933	10.5084	5.0633	2.26839e-06	0.00020589	4.64304
HIF1A	0.848977	12.9815	5.05747	2.32258e-06	0.000209776	4.62098
ALG1L13P	0.876078	7.87076	5.05709	2.32613e-06	0.000209776	4.61956
ATP6V1A	0.592038	10.6278	5.05543	2.34186e-06	0.000210424	4.61326
RAB31	0.823412	14.4115	5.05476	2.34827e-06	0.000210424	4.61071
KCNE1	0.957414	6.50283	5.04901	2.40356e-06	0.000213815	4.58896
MPPE1	0.406724	8.9399	5.04888	2.40482e-06	0.000213815	4.58847
NPIPB2	-0.531706	12.7595	-5.04793	2.41404e-06	0.000213815	4.5849
DYRK1A	0.239991	11.5563	5.04768	2.41651e-06	0.000213815	4.58394
HSPA1A	0.863393	11.0755	5.03791	2.51394e-06	0.000221739	4.54701
ALDH3B1	0.325979	7.66301	5.02518	2.64665e-06	0.000232715	4.49896
QSOX1	0.369183	5.90677	5.02022	2.70022e-06	0.000236686	4.48024
CENPJ	-0.162048	5.69371	-5.019	2.71361e-06	0.000236876	4.47562
USP8	0.235571	10.0762	5.01849	2.71923e-06	0.000236876	4.47369
TOP3A	0.224808	7.57777	5.01689	2.73682e-06	0.000237672	4.46767
STAT5B	0.508155	11.8082	5.00988	2.81529e-06	0.000243735	4.44126
KIF1B	0.730843	8.1886	5.00483	2.87327e-06	0.000247992	4.42222
ZNF106	0.577588	11.682	4.99973	2.93294e-06	0.000251296	4.40303
CAB39	0.453748	11.9569	4.99712	2.96394e-06	0.000251296	4.39321
TDRKH	-0.222126	5.37853	-4.99711	2.96399e-06	0.000251296	4.39319
MTF1	0.34991	7.73547	4.99705	2.96475e-06	0.000251296	4.39296
FAM91A1	0.248421	11.2058	4.99689	2.96669e-06	0.000251296	4.39234
MAPK3	0.321738	8.47036	4.99666	2.96942e-06	0.000251296	4.39148
ATP6V1B2	0.523073	14.0867	4.99627	2.97407e-06	0.000251296	4.39002
MFSD14B	0.570411	11.7195	4.99551	2.98322e-06	0.000251314	4.38715
RNU6-1316P	-0.430793	11.336	-4.99442	2.99628e-06	0.000251661	4.38307
DBNL	0.403602	9.71612	4.98767	3.07888e-06	0.000257829	4.35768
APMAP	0.991501	11.1438	4.98622	3.09679e-06	0.000258559	4.35227
NCF2	0.618227	14.3051	4.9846	3.11706e-06	0.000259482	4.34617
IL10RB	0.492614	11.5292	4.98326	3.13394e-06	0.000260117	4.34113
EXOC6	0.583368	9.06087	4.97692	3.21489e-06	0.000266051	4.31732
JHY	-0.186514	4.94596	-4.9751	3.23846e-06	0.000267215	4.3105
HGSNAT	0.228235	9.27845	4.97411	3.25143e-06	0.000267501	4.30677
NPIPA5	-0.6159	10.641	-4.97175	3.2824e-06	0.000268638	4.29792
AGTPBP1	0.581721	11.8037	4.9716	3.28433e-06	0.000268638	4.29737
CSNK1D	0.272581	7.49727	4.96942	3.31325e-06	0.000270217	4.28918
MANBA	0.345791	9.92985	4.9607	3.43137e-06	0.000279042	4.25648
FAHD2A	-0.202318	5.46669	-4.9572	3.4799e-06	0.000282172	4.24337
PELO	0.276233	6.49018	4.95606	3.49579e-06	0.000282647	4.23912
GPR141	0.61403	7.02612	4.95457	3.51683e-06	0.000283533	4.23352
BICD2	0.447676	8.88494	4.95222	3.55009e-06	0.000285397	4.22473
SKAP1-AS2	-0.793746	7.57532	-4.94973	3.58575e-06	0.000287024	4.2154
TRAPPC8	0.287865	10.6047	4.94938	3.59073e-06	0.000287024	4.21411
PPP4R1L	0.519592	6.91642	4.94814	3.60865e-06	0.000287639	4.20946
RAB11FIP3	-0.0956641	5.52362	-4.94731	3.62063e-06	0.000287779	4.20637
MDC1	-0.258697	6.36727	-4.94334	3.67872e-06	0.000288989	4.19151
RAB3D	0.735878	12.1505	4.94327	3.6798e-06	0.000288989	4.19124
KBTBD7	0.492193	7.7077	4.94298	3.68397e-06	0.000288989	4.19018
ZNF267	0.548521	9.98259	4.94262	3.68936e-06	0.000288989	4.18881
MANSC1	1.27881	10.8048	4.94239	3.69281e-06	0.000288989	4.18794
MSRB1	0.847509	11.1552	4.94207	3.69748e-06	0.000288989	4.18676
KIAA0513	0.483616	10.4246	4.9405	3.7208e-06	0.000290006	4.18089
IRS2	1.56733	9.16684	4.93928	3.73898e-06	0.00029013	4.17635
ACAP2	0.393369	11.7277	4.93855	3.74996e-06	0.00029013	4.17361
PPP1R15A	0.482354	6.32429	4.93833	3.75333e-06	0.00029013	4.17277
LCOR	0.225801	8.36047	4.93454	3.81063e-06	0.000293753	4.15863
CXCL16	1.09666	9.56378	4.93208	3.84848e-06	0.00029586	4.14941
SUSD6	0.485316	9.75047	4.92866	3.9014e-06	0.000299027	4.13666
NLRP12	0.702167	11.6259	4.92805	3.91093e-06	0.000299027	4.13438
CRLF3	0.315544	10.757	4.92684	3.92994e-06	0.000299666	4.12986
NPIPA7	-0.645399	11.3889	-4.92419	3.97188e-06	0.000300443	4.11995
LINC00921	0.511596	8.96248	4.92416	3.97225e-06	0.000300443	4.11987
PARP8	0.336834	12.8066	4.92391	3.97621e-06	0.000300443	4.11894
TTC28-AS1	-0.113696	5.45498	-4.9235	3.98284e-06	0.000300443	4.11738
ACOX1	0.842095	11.3772	4.92101	4.02272e-06	0.000301928	4.10808
SH2D3A	-0.145902	5.45966	-4.92093	4.02399e-06	0.000301928	4.10779
PICALM	0.317725	14.8966	4.91987	4.041e-06	0.000302326	4.10385
RPS6KA1	0.510974	10.5243	4.91885	4.05746e-06	0.000302326	4.10006
AP3B1	0.249512	10.8661	4.9186	4.06153e-06	0.000302326	4.09913
CLEC4E	1.93758	14.3427	4.91616	4.10134e-06	0.00030394	4.09002
UBE4B	0.367352	9.84527	4.91557	4.11114e-06	0.00030394	4.0878
ABTB1	0.56918	8.21033	4.91529	4.11561e-06	0.00030394	4.08678
UPP1	0.344306	7.31731	4.91125	4.18264e-06	0.000307001	4.07171
GSDMB	-0.320136	6.82681	-4.9109	4.18842e-06	0.000307001	4.07042
SBF2	0.599564	9.85454	4.91082	4.1898e-06	0.000307001	4.07011
APBB1IP	0.437422	12.3654	4.90735	4.24835e-06	0.000310482	4.05716
MCTP1	0.571833	8.7247	4.89892	4.39359e-06	0.000320265	4.0258
RNY4P27	-0.228203	3.98646	-4.89685	4.43007e-06	0.00032209	4.01809
MIR4437	-0.527233	7.34997	-4.89601	4.44493e-06	0.000322338	4.01496
ST8SIA4	0.562403	12.9725	4.89463	4.46941e-06	0.000323279	4.00984
CEBPD	0.443151	5.38494	4.88793	4.59033e-06	0.000331175	3.98493
NFKBIA	0.859077	11.8623	4.88582	4.6292e-06	0.000333125	3.97707
MOSPD2	0.671859	10.5052	4.88507	4.64303e-06	0.000333267	3.97429
APTR	0.271484	6.44661	4.88385	4.66557e-06	0.000333392	3.96977
RAB33B	0.342004	8.07039	4.88358	4.67061e-06	0.000333392	3.96876
KCNJ2	1.00664	11.1946	4.88306	4.68031e-06	0.000333392	3.96683
PDZD8	0.710436	10.485	4.88241	4.69236e-06	0.000333407	3.96443
MSL3	0.636614	10.2464	4.88112	4.7167e-06	0.000334292	3.9596
VIM-AS1	0.385125	8.4115	4.88036	4.73092e-06	0.000334457	3.9568
DLGAP2	-0.151155	4.53527	-4.87931	4.75074e-06	0.000335016	3.9529
TUBA4A	0.602515	10.261	4.87622	4.80954e-06	0.000338315	3.94142
BNIP2	0.272236	10.9028	4.87445	4.84357e-06	0.000339235	3.93485
BACH1-IT1	0.472304	10.9752	4.87428	4.84673e-06	0.000339235	3.93424
CDKL5	0.493963	8.01765	4.87347	4.8624e-06	0.000339487	3.93123
MIR4742	0.67374	7.75599	4.87013	4.92756e-06	0.000343185	3.91881
EDEM2	0.408755	8.8596	4.86818	4.96582e-06	0.000344996	3.9116
AFG3L1P	-0.164513	6.89636	-4.86341	5.06096e-06	0.00035074	3.8939
ZNF776	0.409654	9.23157	4.86158	5.09791e-06	0.000352432	3.88712
SCYL3	0.235566	7.96052	4.85663	5.1991e-06	0.000358387	3.86879
STK4	0.374181	15.206	4.85612	5.20951e-06	0.000358387	3.86692
ZDHHC18	0.6981	12.2333	4.85513	5.23004e-06	0.000358921	3.86325
SLC29A1	-0.178078	6.04388	-4.8499	5.33978e-06	0.000365561	3.84389
COPG1	0.334603	8.71736	4.84655	5.41133e-06	0.00036956	3.83148
LILRA5	0.91473	8.93173	4.84453	5.45483e-06	0.000371628	3.82401
IFRD1	0.776265	10.0832	4.84375	5.47168e-06	0.000371876	3.82114
RALB	0.648396	10.9777	4.84255	5.49781e-06	0.000372752	3.8167
PGM1	0.295888	6.18271	4.83456	5.67476e-06	0.000383824	3.78716
UPF3AP2	-0.191142	5.13585	-4.83305	5.70882e-06	0.000385202	3.78158
HK3	0.530844	8.53942	4.82865	5.8092e-06	0.000391037	3.76533
SLC16A6	0.362346	9.03801	4.82803	5.82335e-06	0.000391054	3.76306
SIRPB1	0.814652	12.1199	4.82478	5.89882e-06	0.000395179	3.75106
GALNT7	0.352001	8.46112	4.81953	6.0228e-06	0.000402526	3.73167
ADAMTS10	-0.137642	5.27479	-4.81862	6.04443e-06	0.000402663	3.72833
SSRP1	-0.237063	7.46543	-4.81824	6.05347e-06	0.000402663	3.72694
RBM47	0.762773	11.7343	4.81218	6.2004e-06	0.000411464	3.70458
RNU6-1145P	-0.699358	13.2887	-4.81068	6.23729e-06	0.000412938	3.69905
PLBD1-AS1	0.630154	5.31063	4.80824	6.29772e-06	0.00041596	3.69007
NDEL1	0.509129	12.2146	4.80597	6.3545e-06	0.000416388	3.6817
BACE2-IT1	-0.360443	5.36053	-4.80579	6.35889e-06	0.000416388	3.68106
VCPKMT	0.576244	8.48961	4.80527	6.37192e-06	0.000416388	3.67915
JKAMP	0.281855	7.37347	4.80523	6.37286e-06	0.000416388	3.67901
CPEB2	0.544461	9.18546	4.80502	6.37819e-06	0.000416388	3.67823
ITPRIP	0.587594	8.73019	4.80423	6.3983e-06	0.000416734	3.6753
CC2D1A	-0.069402	6.20533	-4.80343	6.41856e-06	0.000417088	3.67235
ACHE	-0.127222	5.86151	-4.79741	6.57278e-06	0.000426125	3.65023
HIF1AN	0.248322	8.39345	4.79627	6.6026e-06	0.000427074	3.64601
KCNE3	0.584397	9.88258	4.79422	6.65618e-06	0.000428228	3.63848
CORO1C	0.462009	11.7713	4.79415	6.65786e-06	0.000428228	3.63824
PLXNA1	-0.0709709	5.05482	-4.79334	6.67915e-06	0.000428228	3.63526
DLGAP1-AS1	0.530367	6.98972	4.79287	6.69162e-06	0.000428228	3.63353
FAM126B	0.795514	11.025	4.79268	6.69654e-06	0.000428228	3.63284
SLC9A8	0.702712	11.9386	4.78991	6.77016e-06	0.000431955	3.62265
BAZ1A	0.563279	12.5648	4.78693	6.85031e-06	0.000435652	3.61169
NIBAN1	0.88109	13.9586	4.7866	6.85907e-06	0.000435652	3.6105
MAB21L2	-0.216793	3.92314	-4.78508	6.9004e-06	0.000437289	3.6049
PLXNC1	0.704043	12.5431	4.77707	7.12174e-06	0.000449198	3.57548
RNU6-540P	-0.466911	7.48626	-4.77646	7.13877e-06	0.000449198	3.57325
RAP1A	0.29746	9.16707	4.77618	7.14658e-06	0.000449198	3.57224
VNN1	1.67469	9.01595	4.77598	7.15218e-06	0.000449198	3.57151
ABHD5	0.93655	11.5919	4.7737	7.21669e-06	0.000451305	3.56314
CHIC2	0.335152	12.147	4.77366	7.2178e-06	0.000451305	3.563
NPIPB4	-0.757576	12.7148	-4.77127	7.28603e-06	0.000454561	3.55423
NFIL3	0.909533	8.94478	4.76925	7.34433e-06	0.000456811	3.54681
CANT1	0.490726	9.00907	4.76889	7.35457e-06	0.000456811	3.54551
TCAIM	0.219166	6.70443	4.76323	7.52035e-06	0.000466079	3.52474
ORAI2	0.644891	7.52037	4.76261	7.53875e-06	0.000466193	3.52247
CLASP1	0.307218	10.3008	4.76092	7.58888e-06	0.000467386	3.51629
CTDP1	0.331254	8.14059	4.76084	7.59127e-06	0.000467386	3.516
LPP-AS2	0.552905	5.92421	4.75784	7.68147e-06	0.000471907	3.505
PLBD1	1.12296	14.3396	4.75397	7.79894e-06	0.00047808	3.49086
RASSF5	0.307486	12.4615	4.7527	7.83806e-06	0.000479434	3.4862
RFFL	0.366502	8.8477	4.75118	7.88492e-06	0.000481254	3.48065
BEST1	0.630924	8.39681	4.75055	7.90461e-06	0.000481411	3.47832
PRDM5	0.51284	6.06231	4.74756	7.99787e-06	0.000486039	3.4674
SMG6-IT1	-0.262502	5.09683	-4.74601	8.04667e-06	0.000487951	3.46173
SP3	0.200117	9.45838	4.74495	8.08031e-06	0.000488793	3.45785
VARS1	-0.124699	6.02993	-4.74373	8.11912e-06	0.000488793	3.45339
FAF2	0.199183	8.25935	4.74345	8.12781e-06	0.000488793	3.45239
ITCH	0.248788	12.3223	4.74277	8.14956e-06	0.000488793	3.4499
CPEB4	0.710283	10.2557	4.74245	8.15978e-06	0.000488793	3.44873
TMEM154	0.478152	13.8212	4.74221	8.16742e-06	0.000488793	3.44786
RAI1	-0.0779979	5.43234	-4.7411	8.20305e-06	0.000488793	3.44381
PIK3CG	0.43381	13.291	4.74092	8.2089e-06	0.000488793	3.44314
TLR4	1.12047	13.0156	4.74067	8.21691e-06	0.000488793	3.44223
C11orf54	0.38719	8.907	4.73954	8.25347e-06	0.000489932	3.4381
CEACAM4	0.973155	9.07643	4.73813	8.2993e-06	0.000491616	3.43294
DDX59	0.200221	7.33323	4.73708	8.3335e-06	0.000491787	3.42911
CAMK1	-0.24029	5.88317	-4.73629	8.35953e-06	0.000491787	3.42621
CYRIA	0.472041	11.7727	4.73609	8.36591e-06	0.000491787	3.4255
RAB19	0.398845	5.39058	4.7359	8.37211e-06	0.000491787	3.42481
ZBTB4	-0.305002	7.56943	-4.73467	8.41271e-06	0.000493143	3.4203
WSB1	0.504044	12.0496	4.73291	8.47077e-06	0.000494491	3.4139
CEP57L1	-0.112512	5.73926	-4.73291	8.47086e-06	0.000494491	3.41389
RBM18	0.231648	7.83623	4.73031	8.55778e-06	0.00049853	3.40438
VPS18	0.300607	7.22968	4.72917	8.59584e-06	0.000499713	3.40025
DYNC1LI2	0.212125	9.46052	4.72755	8.6506e-06	0.00050186	3.39434
GAB2	0.837688	10.4563	4.72628	8.69375e-06	0.000503325	3.3897
NXPH4	-0.141413	4.18874	-4.71967	8.92159e-06	0.000515455	3.36562
SBK1	-0.270737	5.16239	-4.71836	8.96756e-06	0.00051705	3.36083
KREMEN1	0.964234	8.53716	4.71758	8.99493e-06	0.000517239	3.35799
KATNIP	0.220418	7.14882	4.71722	9.00761e-06	0.000517239	3.35668
OXSR1	0.307311	9.67592	4.71593	9.05342e-06	0.000518811	3.35196
LITAF	0.417403	11.9789	4.71533	9.07452e-06	0.000518963	3.34979
CKLF-CMTM1	0.568454	11.045	4.71421	9.11443e-06	0.000519689	3.34571
STS	0.332578	5.43309	4.71394	9.12416e-06	0.000519689	3.34471
GNAT2	0.19995	5.09697	4.71179	9.20096e-06	0.000521497	3.33691
GPR160	0.666589	7.87632	4.71166	9.2059e-06	0.000521497	3.33641
CYP4F3	1.13838	11.1628	4.71095	9.23121e-06	0.000521497	3.33385
NRBF2	0.624614	9.9433	4.71065	9.24202e-06	0.000521497	3.33276
STAT5A	0.340222	9.00154	4.71047	9.24856e-06	0.000521497	3.3321
ZNF746	0.372953	8.63539	4.70879	9.30954e-06	0.000523885	3.32599
INPP5E	-0.11279	4.62786	-4.7076	9.3531e-06	0.00052466	3.32164
SLC22A15	0.860383	9.3939	4.70734	9.36237e-06	0.00052466	3.32072
DGCR2	0.377902	8.13595	4.70688	9.37925e-06	0.00052466	3.31904
TREML5P	0.839676	9.49784	4.70476	9.45729e-06	0.000527976	3.31133
SDCBP	0.566599	16.3505	4.70325	9.51345e-06	0.000529274	3.30582
PGAM1	0.521961	9.67751	4.70312	9.51816e-06	0.000529274	3.30536
PGD	0.893462	12.8738	4.70228	9.54959e-06	0.000529974	3.30229
RB1CC1	0.460308	9.7188	4.69937	9.65871e-06	0.000534974	3.29171
HSPA1B	0.687541	9.83609	4.69568	9.79868e-06	0.000541661	3.27832
PADI4	1.45928	10.232	4.69465	9.83841e-06	0.000542791	3.27455
TLE4	0.354704	11.1123	4.69361	9.87823e-06	0.000543921	3.27079
TBC1D14	0.536656	10.2714	4.69231	9.9287e-06	0.00054558	3.26605
ZNF552	0.350637	7.97196	4.69183	9.94713e-06	0.00054558	3.26432
FAM157C	0.586178	16.0671	4.68958	1.00348e-05	0.000549247	3.25616
PIP4P2	0.767796	10.1648	4.68845	1.00791e-05	0.000549247	3.25206
RASSF3	0.457388	11.0848	4.6879	1.01008e-05	0.000549247	3.25005
RNU6-1201P	-0.308557	6.60638	-4.68781	1.01043e-05	0.000549247	3.24973
KLHL2P1	0.655098	9.50373	4.68718	1.01292e-05	0.000549247	3.24744
KDM6A	0.365934	10.3649	4.68713	1.01311e-05	0.000549247	3.24726
NRBF2P3	0.76771	8.32656	4.68633	1.01627e-05	0.000549899	3.24437
KIF3C	0.198143	5.79499	4.68466	1.0229e-05	0.000552427	3.23831
CD163	0.809368	8.10703	4.68302	1.02947e-05	0.000554907	3.23236
AGO4	0.604331	11.5161	4.68249	1.03162e-05	0.000555003	3.23042
PLEKHM1P1	0.387328	9.97138	4.67903	1.04562e-05	0.00056146	3.21787
E2F3	0.494005	8.0325	4.6764	1.05638e-05	0.000566162	3.20834
CMTM2	0.69218	7.36706	4.6743	1.06506e-05	0.000569728	3.20072
ANO10	0.248407	6.97643	4.67296	1.07065e-05	0.000571627	3.19586
FOSL2	0.592547	8.88054	4.6703	1.08177e-05	0.000576473	3.18624
RNU6-1011P	-0.699771	15.8752	-4.667	1.09576e-05	0.000582239	3.17429
IPMK	0.761195	11.792	4.66605	1.09981e-05	0.000582239	3.17085
SNORD12	0.812008	9.47562	4.66601	1.09998e-05	0.000582239	3.17071
B3GNT5	0.333473	5.47463	4.6658	1.10087e-05	0.000582239	3.16996
TPRG1L	0.350378	9.6734	4.66511	1.10386e-05	0.000582727	3.16743
EFNA3	-0.1189	5.59384	-4.65976	1.12704e-05	0.000593848	3.1481
VIM	0.419524	12.4944	4.65747	1.13711e-05	0.000598035	3.13982
TADA2B	0.223196	7.21326	4.65675	1.1403e-05	0.000598596	3.13721
GOLGA8G	-0.182753	6.34809	-4.65519	1.14727e-05	0.000601129	3.13155
TNFRSF12A	0.178892	7.28593	4.65401	1.15252e-05	0.000602757	3.1273
KDM7A	0.41093	11.9775	4.65301	1.15699e-05	0.000603974	3.1237
DYNLT2B	-0.142724	6.09331	-4.6523	1.16018e-05	0.000604519	3.12113
PYGL	1.05766	13.6952	4.65108	1.16571e-05	0.000606277	3.11671
ROCK1	0.475023	10.4486	4.64962	1.17232e-05	0.000608589	3.11145
LTB4R	0.286537	6.37955	4.64646	1.18683e-05	0.000613376	3.10001
HAUS4	0.705509	8.20704	4.64639	1.18711e-05	0.000613376	3.09978
TSC22D1-AS1	-0.187551	4.72687	-4.64618	1.18808e-05	0.000613376	3.09903
ZNF281	0.720781	9.34321	4.64312	1.20229e-05	0.000619574	3.08797
RNF145	0.359399	9.83885	4.64222	1.20651e-05	0.000620615	3.08471
MYO19	-0.219092	5.74413	-4.64139	1.21037e-05	0.000621465	3.08173
USP4	0.415437	11.3084	4.63832	1.22489e-05	0.000627772	3.07065
FNDC3A	0.406715	9.7021	4.63314	1.24976e-05	0.000638391	3.05195
METTL8	-0.367795	5.98667	-4.63273	1.25171e-05	0.000638391	3.0505
RILPL2	0.564041	9.54267	4.63259	1.25241e-05	0.000638391	3.04998
CD58	0.45587	10.7192	4.63155	1.25749e-05	0.000639817	3.04622
ANKS1A	0.349218	6.97345	4.62817	1.27403e-05	0.000647064	3.03406
RELL2	-0.120615	5.84619	-4.62636	1.28302e-05	0.000650237	3.02752
MEGF9	0.896232	13.2861	4.62598	1.2849e-05	0.000650237	3.02616
SMNDC1	0.262339	8.96055	4.62463	1.29162e-05	0.000652463	3.02131
TET2	0.519786	11.9404	4.62341	1.29774e-05	0.00065438	3.01691
JUNB	0.608575	8.85935	4.6192	1.31908e-05	0.000662816	3.00174
SELPLG	0.586696	12.7915	4.61918	1.31918e-05	0.000662816	3.00168
CRIPT	0.289877	9.40114	4.61785	1.32599e-05	0.000665049	2.99689
ST6GALNAC3	0.631998	5.73064	4.60868	1.37383e-05	0.000687818	2.96393
SNORD101	-0.487126	10.1753	-4.60718	1.38185e-05	0.000688728	2.95852
PAOX	-0.0835457	5.67649	-4.60706	1.38244e-05	0.000688728	2.95812
PSAP	0.402598	15.3458	4.60696	1.38299e-05	0.000688728	2.95775
VCPIP1	0.353635	8.29538	4.60418	1.39796e-05	0.000693982	2.94774
OSBPL2	0.221754	6.18062	4.6039	1.39943e-05	0.000693982	2.94676
MKNK1	0.739543	10.628	4.60296	1.40455e-05	0.000693982	2.94336
ACTN1	0.557409	13.3947	4.60293	1.40471e-05	0.000693982	2.94326
MIER1	0.356832	9.63206	4.60271	1.40587e-05	0.000693982	2.94249
RAB7A	0.550039	16.4009	4.5985	1.42895e-05	0.000704142	2.92735
ASB7	0.278358	7.57753	4.5951	1.44783e-05	0.000711455	2.91515
GMIP	0.482424	9.42112	4.59451	1.45113e-05	0.000711455	2.91304
LASP1	0.416167	10.7513	4.59421	1.45281e-05	0.000711455	2.91196
SNTB2	0.343064	8.24183	4.59401	1.45391e-05	0.000711455	2.91126
OSBPL1A	0.27637	6.43061	4.59321	1.45843e-05	0.000712426	2.90837
TNFSF8	0.726242	9.98965	4.59239	1.46305e-05	0.000712653	2.90543
UBAP2	-0.303434	7.83487	-4.59223	1.46396e-05	0.000712653	2.90485
NDST1	0.424147	6.6818	4.59003	1.47639e-05	0.000717074	2.89699
LINC01659	-0.168006	4.76565	-4.58973	1.47813e-05	0.000717074	2.8959
RNY3P8	-0.252319	8.24134	-4.5858	1.50067e-05	0.000724827	2.88183
FHIP1B	0.413734	9.12547	4.58566	1.50147e-05	0.000724827	2.88134
ZNNT1	-0.448761	7.25555	-4.58538	1.50312e-05	0.000724827	2.88031
NPIPB1P	-0.511765	12.2786	-4.58515	1.50442e-05	0.000724827	2.87951
NPIPB15	-0.434373	9.53148	-4.58463	1.50744e-05	0.000725039	2.87765
PIWIL2	-0.0898085	4.34168	-4.5814	1.52635e-05	0.000732882	2.86606
CCDC47	0.270627	9.28674	4.58057	1.53121e-05	0.000733	2.86311
EVL	-0.506029	7.33515	-4.58047	1.5318e-05	0.000733	2.86274
ANPEP	1.04408	13.2461	4.57978	1.53592e-05	0.000733721	2.86025
BMX	1.14054	6.92003	4.57876	1.54194e-05	0.00073535	2.85661
CDC42SE1	0.255191	12.4122	4.5734	1.57412e-05	0.000749423	2.83742
IP6K1	0.353478	7.71126	4.56934	1.59892e-05	0.000759944	2.82289
FADD	0.435885	6.57111	4.56287	1.63919e-05	0.000777773	2.79978
EXTL3	0.444316	7.25162	4.55859	1.66638e-05	0.000789342	2.78449
SLC25A44	0.711239	8.89346	4.55521	1.68815e-05	0.000798177	2.77243
CD55	0.526756	9.3812	4.55481	1.6907e-05	0.000798177	2.77102
ELMOD2	0.316739	7.2233	4.55214	1.70814e-05	0.000805058	2.76149
PDK3	0.511653	9.79447	4.54999	1.72231e-05	0.000809613	2.75381
KIAA0825	0.793138	8.5031	4.5498	1.72356e-05	0.000809613	2.75314
UBR2	0.473019	13.1692	4.54864	1.73126e-05	0.000811874	2.749
PAFAH1B2	0.184274	8.78373	4.54804	1.73524e-05	0.000812389	2.74687
MAN2A2	0.450882	7.2157	4.54739	1.7396e-05	0.000813077	2.74453
MAP2K6	0.621768	8.21918	4.54644	1.74594e-05	0.000814687	2.74115
ERLIN1	0.86734	7.92405	4.54469	1.75771e-05	0.000818818	2.73492
IPCEF1	0.344623	10.0494	4.54247	1.77276e-05	0.000824465	2.72699
CD46	0.512806	12.9938	4.54194	1.77631e-05	0.000824754	2.72514
RNU6-60P	-0.534891	12.6374	-4.53833	1.80111e-05	0.000834776	2.71226
AP5B1	0.631699	7.32068	4.53792	1.80392e-05	0.000834776	2.71081
KPNA1	0.356268	9.71259	4.53751	1.8068e-05	0.000834776	2.70933
EIF3B	-0.164287	7.16322	-4.53632	1.81505e-05	0.000837215	2.70509
PPP1R13B	-0.182088	5.93271	-4.53413	1.83033e-05	0.00084288	2.69731
ARL11	0.54666	8.61522	4.53287	1.83916e-05	0.000845563	2.69284
RBM23	0.612806	11.8245	4.53147	1.84907e-05	0.000848732	2.68785
TRIOBP	0.336558	8.42134	4.53021	1.85801e-05	0.000851447	2.68337
SDF2	0.270151	6.76836	4.52731	1.87874e-05	0.000859313	2.67306
SYNGAP1	-0.149085	5.70481	-4.52696	1.88128e-05	0.000859313	2.6718
MVP	0.47896	8.7526	4.526	1.88817e-05	0.000861062	2.66841
ATP11A	0.302912	8.38012	4.52258	1.91306e-05	0.000871	2.65625
F11R	0.363249	8.92735	4.5219	1.91804e-05	0.000871153	2.65383
YBX1	-0.646027	13.3237	-4.52169	1.91959e-05	0.000871153	2.65308
COLQ	-0.184407	5.39907	-4.51813	1.94596e-05	0.000881697	2.64041
CA4	0.78241	6.27988	4.5177	1.94911e-05	0.000881707	2.63891
SLC30A1	0.299974	7.17676	4.5129	1.98524e-05	0.000896608	2.62185
CARD16	0.640294	10.875	4.51047	2.00371e-05	0.000903501	2.61325
RAD23B	0.266332	9.69808	4.50735	2.02775e-05	0.000912876	2.60218
ASAH1	0.604009	12.4584	4.50198	2.06974e-05	0.000930293	2.58315
HEATR9	-0.15708	4.78146	-4.49924	2.09154e-05	0.000938592	2.57342
CASS4	0.489472	9.18442	4.49786	2.10255e-05	0.000942031	2.56855
AGAP2	0.324477	7.69945	4.49707	2.10888e-05	0.000943363	2.56576
ZNF230	0.362176	7.15918	4.49195	2.15045e-05	0.000958619	2.54763
SEMA3C	0.279203	6.05105	4.49151	2.15411e-05	0.000958619	2.54606
TREML2	0.972727	11.2837	4.49103	2.15806e-05	0.000958619	2.54436
EPS15	0.263935	11.7847	4.49098	2.15846e-05	0.000958619	2.54418
ARMCX2	-0.108788	4.5027	-4.49079	2.16002e-05	0.000958619	2.54351
TBC1D31	-0.364999	7.14528	-4.48993	2.16713e-05	0.000960259	2.54046
ATP6V1D	0.28352	7.20851	4.48878	2.17662e-05	0.000962948	2.53641
AHCTF1P1	0.485549	9.04043	4.48768	2.18577e-05	0.000964753	2.53251
AKAP7	-0.189864	6.04311	-4.48746	2.18756e-05	0.000964753	2.53175
SUPT4H1	0.576954	10.9576	4.48658	2.19493e-05	0.000966492	2.52863
ROPN1L	0.711076	8.19462	4.48575	2.20185e-05	0.000968022	2.52571
CFAP410	-0.0825404	5.65088	-4.4853	2.20564e-05	0.000968178	2.52411
SH3GLB1	0.595504	10.441	4.48076	2.2441e-05	0.000983523	2.50807
SIRPA	0.543731	10.4551	4.4794	2.25582e-05	0.000987123	2.50323
CCDC106	-0.117863	4.14801	-4.47841	2.2643e-05	0.000988144	2.49975
QKI	0.47799	11.0982	4.47831	2.26518e-05	0.000988144	2.49939
CAP1	0.349756	13.4946	4.47754	2.27181e-05	0.000989501	2.49668
DNPEP	-0.138377	6.27398	-4.47528	2.29143e-05	0.000996506	2.4887
SERPINB1	0.534747	10.0644	4.47266	2.31436e-05	0.00100493	2.47945
DTX3	-0.143106	5.37942	-4.47167	2.32311e-05	0.00100568	2.47595
ERN1	0.819514	10.0159	4.47165	2.32324e-05	0.00100568	2.4759
MFSD14A	0.32939	11.6493	4.47061	2.33249e-05	0.00100813	2.47221
MCMBP	0.28044	9.94541	4.46848	2.35149e-05	0.00101478	2.46469
ARG1	1.70844	7.78545	4.46799	2.35582e-05	0.00101495	2.46298
GMFB	0.348273	7.8153	4.46744	2.36073e-05	0.00101495	2.46105
HTATSF1P2	0.659494	8.22708	4.46702	2.36449e-05	0.00101495	2.45957
PTMAP10	-0.381824	8.42522	-4.46638	2.37026e-05	0.00101495	2.45731
SNX11	0.334489	8.59845	4.46584	2.37512e-05	0.00101495	2.4554
UBE2D1	0.790684	12.5693	4.4657	2.37643e-05	0.00101495	2.4549
RNU6-380P	-0.239571	3.87702	-4.46562	2.37712e-05	0.00101495	2.45463
RNU6-517P	-0.56448	5.77579	-4.46465	2.38593e-05	0.00101716	2.45119
PKD1P1	-0.180616	5.64026	-4.46412	2.3907e-05	0.00101766	2.44934
MFN2	0.699822	8.87645	4.46195	2.41054e-05	0.00102315	2.44167
SLC2A3P2	0.821295	7.78262	4.46163	2.41341e-05	0.00102315	2.44057
U2AF1L5	0.258087	9.78642	4.46151	2.4145e-05	0.00102315	2.44014
APOBR	0.260379	9.20159	4.46096	2.41956e-05	0.00102364	2.43821
RNU6-333P	-0.500394	5.84204	-4.4605	2.42379e-05	0.00102364	2.43658
RNU4-38P	0.856897	8.13231	4.4602	2.42657e-05	0.00102364	2.43552
CHST15	0.68942	12.1389	4.45918	2.43605e-05	0.00102609	2.4319
CAMKK1	0.344161	5.76098	4.45854	2.4419e-05	0.0010268	2.42968
IFT22	-0.138926	4.82518	-4.45821	2.44502e-05	0.0010268	2.42849
JPT1	0.447891	8.56015	4.45739	2.45258e-05	0.00102844	2.42563
MIR635	0.573324	6.12899	4.45284	2.49535e-05	0.00104482	2.40958
CEBPB	0.575396	7.71883	4.45133	2.50964e-05	0.00104924	2.40429
ACAP2-IT1	0.533219	9.72847	4.44626	2.55839e-05	0.00106803	2.38644
OSBPL11	0.445883	10.9734	4.44497	2.57097e-05	0.00107085	2.38189
SULT1B1	1.03532	11.8814	4.44478	2.57275e-05	0.00107085	2.38125
ATXN1	0.328659	9.63706	4.43681	2.65167e-05	0.00110207	2.35322
DYSF	0.971499	10.2896	4.43593	2.66053e-05	0.00110412	2.35013
C9orf72	0.522331	10.4205	4.43474	2.67252e-05	0.00110746	2.34595
PPP1R12A	0.4181	12.453	4.43099	2.71074e-05	0.00111837	2.33278
RNU6-1263P	-0.470511	6.924	-4.4309	2.71157e-05	0.00111837	2.3325
ACSL3	0.426223	8.28935	4.43068	2.71387e-05	0.00111837	2.33171
DHODH	-0.188701	6.11997	-4.4306	2.71473e-05	0.00111837	2.33142
KCTD21	0.240589	7.19751	4.42978	2.72309e-05	0.00112017	2.32857
DDX3X	0.378328	14.3731	4.42768	2.74483e-05	0.00112746	2.32119
ACSL1	1.13343	14.6368	4.42715	2.75035e-05	0.00112808	2.31933
HBP1	0.38981	10.2908	4.42219	2.80246e-05	0.00114778	2.30192
FOS	0.787543	8.0962	4.42164	2.8083e-05	0.0011485	2.29999
PTENP1	0.359811	6.67878	4.42107	2.81427e-05	0.00114928	2.29802
NR6A1	0.329432	5.69398	4.42011	2.82457e-05	0.00115181	2.29463
DOK3	0.393369	7.83508	4.41924	2.83384e-05	0.00115289	2.2916
ADGRG3	1.36463	11.7833	4.41909	2.83542e-05	0.00115289	2.29108
C17orf67	-0.16774	5.09027	-4.41717	2.85608e-05	0.00115762	2.28435
PTAR1	0.348607	9.94696	4.41693	2.85867e-05	0.00115762	2.28351
STK40	0.521632	10.9575	4.41686	2.85938e-05	0.00115762	2.28328
TMEM120A	0.466953	7.83425	4.41369	2.89383e-05	0.00116988	2.27217
PGS1	0.656848	10.2862	4.4132	2.89924e-05	0.00117039	2.27044
NFYC	0.208941	7.89272	4.41188	2.91367e-05	0.00117453	2.26584
IL13RA1	0.655854	12.7988	4.41061	2.92765e-05	0.00117802	2.2614
PFKFB3	0.91955	10.0994	4.40997	2.93478e-05	0.00117802	2.25914
RABGEF1	0.291521	8.83053	4.40996	2.93489e-05	0.00117802	2.25911
MARCHF9	-0.161635	5.67192	-4.40923	2.94294e-05	0.00117895	2.25657
B4GALT5	1.01907	12.3603	4.40899	2.9456e-05	0.00117895	2.25573
RFC2	0.191665	6.89538	4.40842	2.95194e-05	0.00117981	2.25374
FASTKD3	-0.154961	5.62929	-4.40605	2.97849e-05	0.00118874	2.24544
IMPA2	0.561429	9.48857	4.40153	3.02972e-05	0.00120618	2.22963
KIDINS220	0.323106	8.42529	4.40112	3.03433e-05	0.00120618	2.22822
POLR2H	-0.13785	6.13151	-4.40106	3.03507e-05	0.00120618	2.22799
CXCR1	0.705422	16.9912	4.39949	3.05303e-05	0.00120942	2.22252
TREM1	1.06416	14.1374	4.39928	3.05548e-05	0.00120942	2.22178
SPPL2A	0.233101	9.93203	4.39923	3.05612e-05	0.00120942	2.22158
MYO1F	0.462644	15.3834	4.39703	3.08154e-05	0.00121777	2.2139
GPRASP2	-0.149496	5.10226	-4.39659	3.08664e-05	0.00121808	2.21237
ARHGAP19	0.563907	9.39151	4.39381	3.1191e-05	0.0012279	2.20267
IRAK4	0.31836	10.1845	4.39371	3.12026e-05	0.0012279	2.20233
ECHDC3	0.549136	6.21114	4.39274	3.13165e-05	0.00123066	2.19895
IQGAP1	0.369221	12.1754	4.3912	3.14989e-05	0.00123606	2.19357
NFYA	0.259246	8.66175	4.39084	3.15418e-05	0.00123606	2.19231
SENP2	0.181083	7.73244	4.39035	3.16007e-05	0.00123665	2.19058
VMP1	0.592478	17.3188	4.38971	3.16766e-05	0.0012379	2.18835
GLT1D1	0.7312	12.623	4.38757	3.19323e-05	0.00124616	2.1809
GMCL1	0.3009	9.17141	4.38634	3.20807e-05	0.00125021	2.1766
PPP4R2	0.369663	8.43299	4.38495	3.22483e-05	0.00125368	2.17177
KIFC2	-0.0698524	5.28572	-4.38458	3.22942e-05	0.00125368	2.17046
SNX13	0.32103	9.72663	4.38435	3.23222e-05	0.00125368	2.16965
APPBP2	0.255359	8.99934	4.38407	3.23559e-05	0.00125368	2.16869
PLEKHG2	-0.0936294	5.17837	-4.38377	3.23924e-05	0.00125368	2.16764
LAMP1	0.231194	8.67222	4.38228	3.25745e-05	0.001259	2.16244
PREX1	0.708305	12.7342	4.38052	3.2791e-05	0.00126562	2.15631
SMIM29	-0.140235	6.20042	-4.37992	3.28648e-05	0.00126674	2.15422
UBE2B	0.427959	11.0158	4.37676	3.32571e-05	0.0012801	2.14323
CPD	0.986827	13.2767	4.37615	3.3333e-05	0.0012811	2.14111
ST3GAL2	0.362688	8.3248	4.37583	3.33741e-05	0.0012811	2.13997
RC3H1	0.345068	12.4952	4.37525	3.34469e-05	0.00128215	2.13795
MGAM	1.27305	13.0898	4.37359	3.36557e-05	0.0012884	2.13218
RSPO1	-0.111424	5.10881	-4.3725	3.37939e-05	0.00129193	2.12839
ZDHHC17	0.386082	9.60973	4.37153	3.39166e-05	0.00129486	2.12503
NSFL1C	0.51759	10.6978	4.37067	3.40271e-05	0.00129732	2.12202
KRAS	0.233068	9.74964	4.37012	3.40967e-05	0.00129821	2.12012
RNU6-878P	-0.520201	6.10388	-4.36966	3.41567e-05	0.00129874	2.11849
PARP4P2	0.396605	10.69	4.36872	3.4277e-05	0.00130065	2.11523
BRWD3	0.427512	10.3652	4.36854	3.42995e-05	0.00130065	2.11463
EXOC8	0.344125	8.37086	4.36814	3.43518e-05	0.00130088	2.11321
CXCR4	0.690138	12.2608	4.36767	3.44118e-05	0.0013014	2.1116
SQOR	0.54651	10.3485	4.36658	3.45528e-05	0.00130313	2.10781
FMNL3	-0.304492	6.52195	-4.36648	3.45664e-05	0.00130313	2.10744
TTC28	-0.0774778	4.54552	-4.36625	3.45965e-05	0.00130313	2.10664
RNA5SP189	-0.177141	4.74491	-4.36514	3.474e-05	0.00130598	2.1028
SYAP1	0.551426	9.30302	4.36478	3.47877e-05	0.00130598	2.10153
JDP2	0.457243	6.85999	4.3646	3.48113e-05	0.00130598	2.1009
KLHL12	0.222568	7.69035	4.36414	3.48707e-05	0.00130647	2.09932
RNU6-1305P	-0.231685	3.63908	-4.36302	3.50173e-05	0.00131021	2.09544
LINC01148	-0.242079	4.30074	-4.36229	3.51134e-05	0.00131207	2.0929
C2orf68	0.198861	9.07465	4.36125	3.52511e-05	0.00131546	2.08927
PTAFR	0.519404	10.4963	4.35943	3.54928e-05	0.00132273	2.08294
ARID4A	0.405114	10.1002	4.35898	3.55527e-05	0.00132321	2.08138
ACSL4	0.399145	7.46707	4.35707	3.58081e-05	0.00133095	2.07475
NUMB	0.551478	10.9225	4.35665	3.5865e-05	0.00133131	2.07328
TECPR2	0.646593	9.42854	4.35568	3.59948e-05	0.00133437	2.06993
SPATA2	0.188558	5.34405	4.35496	3.60919e-05	0.00133621	2.06743
PRKCSH	0.449152	10.8101	4.35366	3.62688e-05	0.00134048	2.06291
MIR223HG	0.990942	13.1776	4.35341	3.63026e-05	0.00134048	2.06204
TMCC3	0.750777	9.50905	4.35059	3.66884e-05	0.00135295	2.05225
ABAT	0.474071	7.68826	4.34709	3.71726e-05	0.00136901	2.0401
TMCC1	0.571789	7.04955	4.34598	3.73262e-05	0.00137287	2.03628
GLIPR2	0.502047	10.2586	4.34514	3.74448e-05	0.00137544	2.03335
CAPN15	-0.104092	5.87872	-4.34395	3.76108e-05	0.00137973	2.02925
HIVEP3	-0.173614	5.49816	-4.34266	3.7794e-05	0.00138465	2.02475
PPM1F	0.289306	7.84195	4.34022	3.81394e-05	0.00139391	2.01632
PIK3R5	0.418168	10.499	4.34018	3.8146e-05	0.00139391	2.01616
GNAI3	0.356379	9.58129	4.33843	3.8396e-05	0.00140123	2.01011
NUAK2	0.574472	10.5981	4.3362	3.87177e-05	0.00141114	2.00238
LAMTOR1	0.326331	7.68365	4.33193	3.93399e-05	0.00143196	1.98762
GLUL	0.469427	10.3697	4.33119	3.94496e-05	0.0014341	1.98504
SQLE	-0.182184	5.96161	-4.33043	3.95619e-05	0.00143633	1.98241
VDR	0.521882	8.774	4.32873	3.9814e-05	0.0014419	1.97653
BICRAL	0.19706	8.80478	4.3287	3.98179e-05	0.0014419	1.97644
SORT1	0.71461	9.41275	4.3268	4.01016e-05	0.00145031	1.96986
SVIL	0.471215	9.67488	4.32302	4.06711e-05	0.00146902	1.9568
CCDC125	0.448269	8.63739	4.31962	4.119e-05	0.00148585	1.94507
VPS8	0.401642	9.88592	4.31703	4.15907e-05	0.0014966	1.9361
FTH1	0.61933	16.6906	4.317	4.15944e-05	0.0014966	1.93602
HCG27	0.520037	8.01009	4.31618	4.17226e-05	0.0014993	1.93317
ANP32A	0.273174	10.6337	4.31552	4.18258e-05	0.00150109	1.93088
DNM2	0.151815	6.98944	4.31418	4.20347e-05	0.00150536	1.92627
KPNB1	0.407976	12.7689	4.31407	4.20519e-05	0.00150536	1.92589
OLIG1	-0.305173	5.2636	-4.31311	4.22019e-05	0.00150734	1.9226
WAS	0.55194	10.6505	4.31304	4.22143e-05	0.00150734	1.92232
DLGAP1-AS2	0.500579	6.50617	4.31251	4.22968e-05	0.00150837	1.92052
FTH1P7	0.897091	16.7856	4.30997	4.2699e-05	0.00152079	1.91176
LILRA2	0.61201	9.38007	4.30837	4.2955e-05	0.00152797	1.90622
RNU6-377P	-0.410761	5.84464	-4.30454	4.35708e-05	0.00154792	1.89305
HNRNPH2	0.507383	10.4219	4.30381	4.36909e-05	0.00155023	1.8905
PRUNE1	0.404928	8.11388	4.30298	4.38249e-05	0.00155303	1.88766
TACC3	0.257044	7.4031	4.30178	4.40214e-05	0.00155728	1.88352
TBC1D24	-0.142194	4.73239	-4.30157	4.40556e-05	0.00155728	1.8828
PHLDB2	-0.17807	5.03115	-4.30107	4.41381e-05	0.00155823	1.88107
CARD6	0.49257	7.52902	4.30034	4.42586e-05	0.00156053	1.87855
ADPGK	0.291689	9.55903	4.29255	4.55596e-05	0.00160439	1.85173
DIP2B	0.449726	10.5751	4.29208	4.56385e-05	0.00160516	1.85013
TMCO3	0.427145	8.03438	4.29151	4.57349e-05	0.00160655	1.84818
ARHGAP30	0.321148	10.538	4.2899	4.60104e-05	0.00161421	1.84262
CRK	0.241921	10.4686	4.28954	4.60718e-05	0.00161435	1.84139
RNU6-338P	-0.385966	6.42236	-4.28917	4.61353e-05	0.00161456	1.84011
C1orf35	-0.0940094	6.5747	-4.28689	4.65276e-05	0.00162487	1.83228
MAU2	0.339349	8.67432	4.28678	4.65453e-05	0.00162487	1.83193
COP1	0.38165	11.387	4.28599	4.66821e-05	0.00162763	1.82921
LINC02656	0.86128	8.07308	4.28356	4.71067e-05	0.0016404	1.82083
HDAC4	0.216585	7.12641	4.28014	4.77071e-05	0.00165925	1.80911
RASGRP4	0.742604	11.0476	4.27941	4.78375e-05	0.00165984	1.80659
SNRPD2	-0.1954	6.80173	-4.27938	4.78419e-05	0.00165984	1.8065
DEF8	0.446002	8.21259	4.27592	4.84613e-05	0.00167825	1.7946
NUFIP2	0.272608	10.3713	4.27554	4.85284e-05	0.00167825	1.79332
MON1B	0.270349	8.38378	4.27541	4.85515e-05	0.00167825	1.79288
NPIPB8	-0.364742	9.45264	-4.273	4.89889e-05	0.00169129	1.78458
TOPORS	0.445118	7.48545	4.27082	4.93864e-05	0.00170292	1.77711
MRPL38	-0.128848	5.76945	-4.26997	4.95413e-05	0.00170617	1.77421
ARPIN-AP3S2	0.340134	9.21979	4.26918	4.96875e-05	0.00170912	1.77148
RPS12P23	-0.474457	7.07041	-4.26838	4.98347e-05	0.00171209	1.76875
HAL	1.01367	10.6488	4.2667	5.0146e-05	0.00172068	1.76299
ACTG1	0.402451	17.5753	4.26566	5.03396e-05	0.001725	1.75942
PRKAR1A	0.536374	12.9927	4.26536	5.03944e-05	0.001725	1.75841
ATP5MGL	-0.262292	6.06624	-4.26459	5.05386e-05	0.00172783	1.75577
MIR1260B	-0.318772	7.27376	-4.26378	5.06902e-05	0.00173091	1.753
USP9X	0.34024	11.8184	4.26273	5.08872e-05	0.00173553	1.74941
OSGIN2	0.466765	9.05956	4.26152	5.11163e-05	0.00174123	1.74526
AQP9	0.911154	16.0928	4.25852	5.16872e-05	0.00175855	1.73499
SYK	0.391757	11.1312	4.25738	5.19049e-05	0.00176383	1.7311
CYBRD1	0.426167	9.47752	4.25657	5.20621e-05	0.00176703	1.7283
RNY4P13	-0.596463	5.60586	-4.25395	5.25681e-05	0.00178137	1.71936
PRDM15	-0.113424	5.78697	-4.25373	5.26112e-05	0.00178137	1.7186
YBX1P2	-0.720715	9.18166	-4.25235	5.28804e-05	0.00178762	1.71388
RNU6-1218P	-0.400914	10.7624	-4.25192	5.29649e-05	0.00178762	1.7124
PPP1CB	0.267255	11.1937	4.25181	5.29862e-05	0.00178762	1.71203
RSBN1L	0.345563	10.0998	4.25051	5.32414e-05	0.00179407	1.70759
WDFY2	0.267585	9.26467	4.24957	5.34263e-05	0.00179815	1.70438
TOR1AIP2	0.229037	7.67357	4.2483	5.36783e-05	0.00180447	1.70003
ZNF319	0.312699	6.93953	4.24788	5.37621e-05	0.00180514	1.69858
TXNIP	0.300331	17.7852	4.24567	5.42014e-05	0.00181717	1.69106
SLC16A5	0.214565	6.37324	4.24543	5.42496e-05	0.00181717	1.69024
PRKCD	0.560348	12.4979	4.24465	5.44061e-05	0.00182024	1.68757
LIN9	-0.133758	5.11512	-4.24384	5.45693e-05	0.00182353	1.6848
C18orf25	0.42736	9.0888	4.24152	5.50385e-05	0.00183703	1.67689
ACTB	0.118284	17.9133	4.24088	5.51684e-05	0.00183919	1.67471
STXBP5	0.524617	9.59139	4.23974	5.54016e-05	0.00184478	1.67081
SMCHD1	0.395155	11.7582	4.23647	5.60741e-05	0.00186496	1.65965
HEATR5A-DT	-0.14916	4.07952	-4.2345	5.64824e-05	0.00187543	1.65294
ZNF554	-0.122816	6.26556	-4.23431	5.65221e-05	0.00187543	1.65229
RAB33B-AS1	0.486954	8.69229	4.23381	5.66282e-05	0.00187588	1.65056
ANKRD36BP2	-0.351264	6.88539	-4.23361	5.66692e-05	0.00187588	1.64989
HSPBAP1	0.378233	8.73871	4.23288	5.68221e-05	0.00187873	1.6474
ZNF438	0.549266	7.9044	4.23222	5.69601e-05	0.00187906	1.64516
SLC43A2	0.55205	10.3261	4.2322	5.69655e-05	0.00187906	1.64507
ALOX5	0.699207	12.7368	4.23157	5.70973e-05	0.00187965	1.64293
NFYCP2	0.205744	5.34433	4.23122	5.71715e-05	0.00187965	1.64173
TNFRSF1A	0.564409	11.4135	4.23089	5.72408e-05	0.00187965	1.64061
CREB3L4	-0.0695662	5.08305	-4.23059	5.73047e-05	0.00187965	1.63958
NACA4P	-0.206759	6.43748	-4.23053	5.73174e-05	0.00187965	1.63938
LINC02289	0.797936	7.46068	4.22999	5.74299e-05	0.00187966	1.63756
TMEM199	0.24054	7.85345	4.22989	5.74513e-05	0.00187966	1.63722
GGT1	0.158704	5.94987	4.2283	5.77886e-05	0.0018885	1.63181
MCL1	0.500916	12.248	4.22742	5.79766e-05	0.00189206	1.6288
PHACTR4	-0.200892	8.20188	-4.22691	5.80868e-05	0.00189206	1.62705
GBAP1	0.289086	7.61114	4.22685	5.80992e-05	0.00189206	1.62685
TP53I11	0.34129	7.13092	4.22626	5.82254e-05	0.00189397	1.62485
RAB35	0.214121	7.79404	4.22538	5.84155e-05	0.00189797	1.62183
REPS2	1.03614	9.87598	4.22122	5.93156e-05	0.00192499	1.6077
HERC2P2	-0.429463	8.49677	-4.21956	5.96797e-05	0.00193457	1.60204
PPM1B	0.245625	8.87713	4.21887	5.98315e-05	0.00193556	1.59969
PNRC1	0.414918	13.4786	4.21866	5.98785e-05	0.00193556	1.59897
ANKRD13D	0.311971	9.10218	4.21849	5.99165e-05	0.00193556	1.59838
RAB36	0.232625	5.43023	4.21656	6.03424e-05	0.00194708	1.59183
PFKFB2	1.06789	7.23978	4.21597	6.04729e-05	0.00194906	1.58984
SCAT8	0.478355	5.22906	4.21528	6.06266e-05	0.00195078	1.58749
HORMAD1	0.647322	7.10206	4.21511	6.06649e-05	0.00195078	1.58691
SLC26A8	0.701208	6.91654	4.21425	6.0857e-05	0.0019529	1.58399
PLEKHF1	-0.167157	7.46437	-4.21419	6.08699e-05	0.0019529	1.58379
RN7SL679P	-0.565065	16.0403	-4.21224	6.1308e-05	0.00196336	1.57716
RAB10	0.315322	12.0048	4.21212	6.13355e-05	0.00196336	1.57675
PRC1	-0.120753	4.68117	-4.21138	6.1503e-05	0.00196548	1.57423
RIC1	0.227933	8.75628	4.21121	6.15413e-05	0.00196548	1.57365
CCP110	0.261434	6.9756	4.21059	6.16813e-05	0.00196772	1.57155
RNU6-1003P	0.954168	9.05618	4.20939	6.19546e-05	0.0019742	1.56747
CCNH	0.307775	10.2402	4.20907	6.20279e-05	0.0019743	1.56637
MLX	0.436655	9.31781	4.20824	6.22164e-05	0.00197806	1.56357
SLMAP	0.23165	7.77718	4.20741	6.24084e-05	0.00198192	1.56072
KIAA1109	0.376123	9.33663	4.20681	6.25451e-05	0.00198403	1.5587
UCKL1	-0.101563	5.21259	-4.20594	6.27462e-05	0.00198816	1.55574
SPATS2	-0.140228	5.85294	-4.20531	6.28901e-05	0.00199048	1.55362
CPEB3	0.238976	6.20263	4.20272	6.34911e-05	0.00200725	1.54483
NOD1	-0.18907	5.96557	-4.20219	6.36163e-05	0.00200895	1.54301
TMEM272	0.988881	10.5448	4.20115	6.38589e-05	0.00201435	1.53949
MAP4K4	0.445157	10.9843	4.19903	6.43579e-05	0.00202782	1.5323
CLK4	0.428064	9.28906	4.19843	6.45004e-05	0.00203003	1.53026
TPST1	0.842007	7.0618	4.19797	6.46076e-05	0.00203113	1.52872
CCDC69	0.277045	9.34652	4.19715	6.48038e-05	0.00203286	1.52592
PRKAR2A	0.250574	8.14674	4.19685	6.48756e-05	0.00203286	1.5249
RNU6-794P	-0.460503	10.3917	-4.19683	6.48793e-05	0.00203286	1.52484
SNX10	0.448617	10.6285	4.18953	6.66392e-05	0.00208568	1.50012
CDK5R1	0.385452	6.34545	4.18923	6.67133e-05	0.00208568	1.49909
NFE2L1	0.135624	7.81815	4.18675	6.73232e-05	0.00210241	1.49068
MAP1LC3B	0.366231	9.42358	4.18525	6.76925e-05	0.0021116	1.48563
C1GALT1C1	0.201471	6.33324	4.18491	6.77781e-05	0.00211193	1.48446
TNPO1	0.256556	10.1552	4.1842	6.79549e-05	0.00211446	1.48206
FBXL13	0.729537	7.87825	4.18381	6.8051e-05	0.00211446	1.48075
CREBRF	0.411532	11.3586	4.18368	6.80848e-05	0.00211446	1.48029
CHMP1B	0.463167	9.18995	4.18231	6.84268e-05	0.00212274	1.47567
PIK3CB	0.278359	9.63038	4.18122	6.86993e-05	0.00212885	1.47199
PCDH12	-0.117294	3.96761	-4.17932	6.91808e-05	0.00213787	1.46554
SHOC2	0.439509	9.00497	4.17921	6.92072e-05	0.00213787	1.46519
HERC3	0.32581	11.9517	4.17917	6.92185e-05	0.00213787	1.46504
NUP50	0.307292	10.6094	4.17829	6.94401e-05	0.00214137	1.46209
CDK19	0.425408	10.2507	4.17812	6.94839e-05	0.00214137	1.46151
ERI3-IT1	-0.253448	5.35788	-4.17762	6.96113e-05	0.00214295	1.45981
MIR3945HG	0.622975	6.41305	4.1762	6.99738e-05	0.00215175	1.45502
SYT3	0.104982	5.10038	4.17554	7.0144e-05	0.00215463	1.45277
RIBC2	-0.118301	4.9859	-4.17481	7.03315e-05	0.00215726	1.45031
DECR1	0.275923	9.48831	4.17461	7.0383e-05	0.00215726	1.44963
MPZL3	0.787428	10.5831	4.17202	7.1052e-05	0.00217348	1.44089
RNU6-128P	-0.448499	8.88619	-4.17196	7.10668e-05	0.00217348	1.4407
GOLGA2P5	-0.161599	5.96217	-4.16872	7.19156e-05	0.00219706	1.42974
SUMO1P1	0.535857	6.00172	4.16731	7.22869e-05	0.00220601	1.42498
WASHC4	0.421728	13.4964	4.16534	7.281e-05	0.00221956	1.41832
MRPL55	-0.109121	5.99145	-4.16451	7.30301e-05	0.00222386	1.41554
FRAT2	0.737954	11.02	4.16193	7.37211e-05	0.00224248	1.40684
HNRNPK	0.15432	12.4421	4.16115	7.39313e-05	0.00224421	1.40421
RAB43	0.124291	8.72553	4.16113	7.39377e-05	0.00224421	1.40413
COX15	0.213007	7.32051	4.16059	7.40837e-05	0.00224622	1.40231
RFC4	-0.149238	5.55349	-4.1599	7.42693e-05	0.00224942	1.4
HADH	-0.153294	6.01864	-4.15849	7.46538e-05	0.00225864	1.39523
NLRP6	0.282915	5.49751	4.1573	7.49769e-05	0.00226598	1.39125
PJA1	-0.159435	5.41668	-4.1566	7.51685e-05	0.00226933	1.38889
TOM1	0.443909	8.45311	4.15629	7.52536e-05	0.00226946	1.38785
CDYL	-0.150704	6.55724	-4.15248	7.63088e-05	0.00229882	1.37499
CD93	0.927535	11.9258	4.15178	7.65035e-05	0.00230131	1.37264
HERC2	-0.313972	6.71965	-4.15159	7.65548e-05	0.00230131	1.37202
CDC5L	0.270271	8.79704	4.15071	7.68019e-05	0.0023038	1.36904
NFE4	0.82239	7.7891	4.15057	7.68401e-05	0.0023038	1.36858
YIPF2	-0.360808	9.65916	-4.15016	7.69575e-05	0.0023038	1.36717
MAP7D3	-0.205838	6.44828	-4.14994	7.70179e-05	0.0023038	1.36645
XPR1	0.212237	8.73332	4.14984	7.70472e-05	0.0023038	1.3661
INPP5A	0.253308	7.54555	4.14944	7.71593e-05	0.0023047	1.36476
RPL23AP64	-0.319994	5.27204	-4.14696	7.78586e-05	0.00232072	1.35643
CCDC9	0.159974	7.1012	4.14696	7.78603e-05	0.00232072	1.35641
CCDC14	-0.302696	6.91416	-4.14641	7.80145e-05	0.00232285	1.35458
UBOX5	0.171819	6.67332	4.14557	7.82551e-05	0.00232553	1.35174
PHF12	0.361446	8.65669	4.14552	7.82697e-05	0.00232553	1.35157
SLU7	0.402646	9.05974	4.1439	7.87324e-05	0.0023338	1.34613
PDCD2L	-0.158761	5.43677	-4.14381	7.8759e-05	0.0023338	1.34582
ANTXR2	0.349151	11.5098	4.14367	7.87969e-05	0.0023338	1.34537
ADAM19	0.643689	9.81864	4.1408	7.96257e-05	0.00235586	1.33571
THEMIS2	0.598326	10.7396	4.13969	7.99497e-05	0.00236297	1.33197
RNY3P16	-0.432608	6.35343	-4.13841	8.03227e-05	0.0023715	1.32767
IL18R1	1.45018	9.221	4.13733	8.0639e-05	0.00237774	1.32404
SIGLEC14	0.870554	10.6832	4.13711	8.07032e-05	0.00237774	1.32331
UEVLD	0.247143	7.78177	4.13457	8.14507e-05	0.00239726	1.3148
RNU6-47P	-0.777538	13.4698	-4.13375	8.1696e-05	0.0024014	1.31202
APLF	-0.16403	5.35163	-4.13353	8.17623e-05	0.0024014	1.31128
IGF1R	0.565405	8.41939	4.13282	8.19725e-05	0.00240446	1.30891
ACYP2	-0.149581	6.16379	-4.1326	8.20374e-05	0.00240446	1.30818
EDEM3	0.263259	10.5006	4.13177	8.22865e-05	0.00240732	1.30538
ADGRE2	0.691574	12.9251	4.13143	8.23877e-05	0.00240732	1.30424
FOXP4	-0.0790352	5.26762	-4.13142	8.23916e-05	0.00240732	1.3042
CD83	-0.227689	5.75396	-4.13064	8.26236e-05	0.0024116	1.30161
GOLGA6L4	-0.20844	7.35695	-4.12981	8.2875e-05	0.0024126	1.2988
UBR5-DT	0.461266	8.38127	4.12958	8.29451e-05	0.0024126	1.29802
CNN2	0.48545	13.0429	4.12927	8.30387e-05	0.0024126	1.29698
HGF	0.349049	6.29228	4.1292	8.30584e-05	0.0024126	1.29676
SLC19A1	0.258145	7.31781	4.12911	8.30865e-05	0.0024126	1.29645
FLI1	0.203874	11.3782	4.12783	8.34723e-05	0.0024213	1.29218
GYG1P1	0.610634	6.23951	4.12646	8.38883e-05	0.00242899	1.28759
HSCB	-0.17578	6.21767	-4.1263	8.39391e-05	0.00242899	1.28703
SMPDL3A	0.380636	6.46491	4.12598	8.40366e-05	0.00242899	1.28596
SPAG9	0.231669	12.5182	4.12564	8.41401e-05	0.00242899	1.28482
MIR3619	-0.188156	9.13876	-4.12555	8.41689e-05	0.00242899	1.28451
TPRKB	-0.157825	6.34002	-4.12435	8.45353e-05	0.00243706	1.2805
TSEN34	0.237222	6.92563	4.12349	8.47996e-05	0.00244001	1.27762
FXR2	0.131517	7.36852	4.12345	8.48112e-05	0.00244001	1.27749
IL1R1	0.808256	7.43189	4.12254	8.50938e-05	0.00244564	1.27442
WIPI1	0.654584	9.16953	4.12202	8.5253e-05	0.00244772	1.2727
ITCH-AS1	-0.299873	8.76478	-4.12085	8.5616e-05	0.00245553	1.26878
CYP4F2	0.66934	7.79244	4.12058	8.56997e-05	0.00245553	1.26788
KBTBD2	0.215824	9.68683	4.11954	8.60252e-05	0.00246132	1.26438
CCNJL	0.447084	7.77145	4.11937	8.60767e-05	0.00246132	1.26383
FBXL3	0.208211	8.47202	4.11864	8.63047e-05	0.00246418	1.26139
BCOR	-0.289208	6.80461	-4.11847	8.63604e-05	0.00246418	1.26079
UBN1	0.60948	10.1565	4.11822	8.64393e-05	0.00246418	1.25995
H3-3B	0.639819	13.8226	4.11663	8.69381e-05	0.00247589	1.25464
ATP13A4	-0.112727	4.38125	-4.11608	8.7111e-05	0.00247604	1.25281
CHD1L	-0.247674	6.16647	-4.11592	8.71639e-05	0.00247604	1.25225
RNU6-86P	-0.548324	7.69984	-4.11578	8.72073e-05	0.00247604	1.25179
RTF1	0.317922	10.0476	4.11515	8.74074e-05	0.00247922	1.24967
OTUD6A	-0.218001	9.24034	-4.11368	8.78722e-05	0.00248989	1.24478
CLTC	0.324117	11.3162	4.11046	8.8907e-05	0.00251668	1.23398
RNA5SP108	-0.26306	4.90504	-4.10888	8.94162e-05	0.00252633	1.22871
BASP1	0.296929	8.96675	4.10885	8.94275e-05	0.00252633	1.2286
BCLAF3	0.22281	7.7177	4.10654	9.01769e-05	0.00254494	1.2209
CAPN10	-0.0802969	5.60102	-4.10622	9.02835e-05	0.0025454	1.21981
RNU6-144P	-0.692903	12.9434	-4.10492	9.07074e-05	0.00255479	1.21549
IRAG1	0.300929	6.48144	4.10175	9.17573e-05	0.00258177	1.20488
TMC6	-0.339302	7.77659	-4.1003	9.22407e-05	0.0025906	1.20003
WDR61	-0.207188	5.89923	-4.09978	9.24128e-05	0.0025906	1.19831
PHLPP2	-0.304097	6.63406	-4.09964	9.24593e-05	0.0025906	1.19785
PDE3B	0.614819	11.0973	4.0995	9.25052e-05	0.0025906	1.19739
DR1	0.260788	10.7275	4.09921	9.2605e-05	0.0025906	1.19639
PTGES2	-0.134125	5.67659	-4.09915	9.26233e-05	0.0025906	1.19621
TULP3	-0.305127	6.97468	-4.09832	9.29012e-05	0.00259224	1.19345
PRKAG1	0.184636	7.94077	4.09817	9.29528e-05	0.00259224	1.19294
RGS2	0.9137	14.9049	4.09815	9.29585e-05	0.00259224	1.19288
UBE2W	0.380913	9.61945	4.09722	9.32729e-05	0.00259844	1.18977
FBXO5	-0.13572	4.92248	-4.09684	9.34013e-05	0.00259944	1.1885
OS9	0.457895	11.4267	4.096	9.36853e-05	0.00260477	1.1857
NUP58	0.374483	9.67691	4.09493	9.40489e-05	0.0026123	1.18213
LRG1	0.898855	7.68256	4.09401	9.43617e-05	0.0026184	1.17906
DYNLT1	0.501123	9.48285	4.0935	9.4536e-05	0.00262065	1.17736
PLK3	0.274576	6.02769	4.09322	9.46338e-05	0.00262078	1.17641
MSH5-SAPCD1	-0.120125	6.00408	-4.09146	9.52375e-05	0.00263439	1.17054
AGAP12P	-0.476789	12.2594	-4.09124	9.53127e-05	0.00263439	1.16982
SNORA16B	0.515564	9.16398	4.09073	9.54872e-05	0.00263632	1.16813
LINC01534	-0.215831	6.95414	-4.0905	9.55697e-05	0.00263632	1.16733
STK17A	0.343526	9.84794	4.08932	9.59771e-05	0.00264496	1.16341
PCGF6	-0.107727	5.24984	-4.08864	9.62112e-05	0.00264831	1.16117
MMP25	0.676258	8.87296	4.08843	9.62868e-05	0.00264831	1.16044
MEF2A	0.339229	8.79495	4.08807	9.64101e-05	0.00264911	1.15926
VAV1	0.408095	10.3609	4.08666	9.69053e-05	0.00265766	1.15454
STAM2	0.263896	10.7795	4.08661	9.69224e-05	0.00265766	1.15438
AVL9	0.223391	8.64194	4.08637	9.70047e-05	0.00265766	1.15359
LINC01001	0.433266	17.2635	4.08561	9.7271e-05	0.00266157	1.15107
VAMP3	0.38884	9.72061	4.08543	9.73365e-05	0.00266157	1.15044
MAP2K4	0.488214	10.37	4.08431	9.77303e-05	0.00266975	1.14672
SDCBPP1	0.485312	5.70106	4.08249	9.83751e-05	0.00268447	1.14066
HTATIP2	0.372599	7.45999	4.08225	9.84603e-05	0.00268447	1.13986
FAM200B	0.390557	8.26445	4.08124	9.88209e-05	0.0026917	1.13649
MSN	0.179994	9.08923	4.07894	9.96428e-05	0.00271146	1.12886
WDFY3	0.858582	11.1439	4.07772	0.000100082	0.00272078	1.1248
PPM1N	-0.129047	5.4513	-4.07708	0.000100316	0.00272208	1.12265
TBL1X	0.469561	10.2207	4.07706	0.000100323	0.00272208	1.12258
CFAP58	0.28812	5.77411	4.07532	0.000100952	0.0027365	1.11682
CPNE3	0.220251	9.83897	4.07016	0.000102849	0.00278524	1.09966
VAPA	0.450815	9.02176	4.06966	0.000103034	0.00278756	1.09801
RN7SL260P	-0.346204	10.2372	-4.06869	0.000103394	0.00279213	1.09479
RNU12-2P	-0.283434	5.79172	-4.06868	0.000103401	0.00279213	1.09473
RAB5IF	0.593575	10.227	4.06746	0.000103855	0.0028017	1.09069
INTS8	0.161359	8.77115	4.06435	0.000105027	0.00283059	1.08035
HES6	-0.0761696	5.48574	-4.06351	0.000105342	0.00283536	1.07758
LINC02362	0.446624	7.24173	4.06335	0.000105405	0.00283536	1.07703
ZSCAN21	-0.163707	6.02664	-4.06283	0.000105602	0.00283793	1.07532
SLC37A3	0.6465	8.37379	4.06217	0.000105852	0.00284195	1.07313
NFATC2	-0.60977	8.57488	-4.06097	0.000106311	0.0028494	1.06915
DLD	0.253892	8.80725	4.06091	0.000106332	0.0028494	1.06896
TEX30	-0.145458	5.46429	-4.06058	0.000106459	0.00285008	1.06787
PIGP	-0.185727	5.44801	-4.05786	0.000107508	0.00287543	1.05883
LYSMD3	0.390857	9.43597	4.05655	0.000108017	0.00288629	1.05448
FRAT1	0.734098	9.47765	4.05543	0.000108452	0.00289518	1.05077
RGS14	0.300292	7.557	4.05362	0.000109162	0.00291136	1.04477
SLC44A1	0.276827	8.0023	4.05322	0.000109318	0.00291223	1.04345
APOBEC2	-0.131984	4.50919	-4.05301	0.000109401	0.00291223	1.04274
HAUS1	-0.236909	5.53442	-4.05146	0.000110012	0.0029256	1.03762
NR2F6	-0.0811639	4.86187	-4.05106	0.000110168	0.0029256	1.03631
LPCAT2	0.633506	13.612	4.05094	0.000110216	0.0029256	1.03591
SNRK	0.350883	10.1739	4.05064	0.000110336	0.00292602	1.03491
KLF5	0.25293	6.12518	4.04966	0.000110727	0.00293364	1.03165
RNF175	0.213695	5.82594	4.04832	0.000111258	0.00294494	1.02724
POLR2C	0.352798	7.25321	4.04773	0.000111495	0.00294805	1.02528
MIR618	0.662166	6.9663	4.04751	0.000111585	0.00294805	1.02453
DGCR8	-0.171334	6.3503	-4.04469	0.00011272	0.00297421	1.01521
FLNB	-0.165955	5.81489	-4.04452	0.000112787	0.00297421	1.01467
ITPRID2	0.288532	8.23996	4.04248	0.000113618	0.00299334	1.0079
TMEM165	0.314895	9.78307	4.04091	0.000114262	0.00300748	1.00269
LPCAT4	-0.128248	6.27966	-4.04038	0.000114479	0.00301036	1.00095
MLLT6	-0.275381	6.56528	-4.03998	0.000114642	0.00301184	0.999636
SLC31A2	0.725325	11.3542	4.03935	0.0001149	0.00301582	0.997563
CAPNS2	0.416113	5.58076	4.03728	0.000115759	0.00303551	0.990707
CCDC167	-0.201551	5.86391	-4.03485	0.000116772	0.00305922	0.982684
TRAF2	-0.0785117	5.69135	-4.03448	0.000116926	0.0030604	0.98147
GPR18	-0.546286	7.57316	-4.03419	0.000117049	0.00306078	0.980501
FCN2	0.189745	6.35967	4.03387	0.000117184	0.00306147	0.979437
RNU6-496P	-0.295594	8.68586	-4.03172	0.00011809	0.00308227	0.972347
LINC02761	-0.198425	4.43852	-4.03137	0.000118239	0.0030833	0.971184
N4BP2L1	-0.32787	7.51287	-4.03004	0.000118804	0.00309517	0.966792
CKAP2LP1	0.544246	6.43851	4.02847	0.000119474	0.00310976	0.961611
C3orf62	0.528494	8.33788	4.02722	0.000120008	0.00311859	0.957507
DAPK2	0.630184	8.45414	4.02697	0.000120117	0.00311859	0.956668
RTN3	0.634983	12.8232	4.0269	0.000120146	0.00311859	0.956445
RNF40	0.144215	7.36878	4.02593	0.000120564	0.00312654	0.953251
CASTOR3	0.430552	7.98378	4.02499	0.000120971	0.00313421	0.950148
XPO6	0.602497	15.6325	4.02271	0.000121962	0.00315699	0.942632
CWC25	0.223723	6.72565	4.02017	0.000123078	0.00318011	0.934243
CEBPA	0.172547	5.74491	4.02016	0.000123081	0.00318011	0.934219
RNU6-1131P	-0.417403	5.22984	-4.01907	0.000123561	0.00318957	0.93064
PKD1P2	-0.311092	6.55482	-4.01784	0.000124107	0.00319808	0.926576
ANKS6	-0.0865916	5.03181	-4.01782	0.000124118	0.00319808	0.926499
MIR1973	-0.238839	3.77412	-4.01561	0.000125099	0.00321777	0.919248
MEFV	0.574325	11.876	4.01559	0.000125111	0.00321777	0.919162
SAMSN1	0.64407	6.67771	4.01436	0.000125662	0.00322899	0.915117
CACNA1G-AS1	-0.11519	5.24095	-4.01342	0.000126086	0.00323527	0.912015
MTFMT	0.258011	8.20272	4.01331	0.000126136	0.00323527	0.911647
DENND3	0.58816	10.5383	4.01265	0.000126432	0.00323991	0.909489
GUSBP11	0.226634	8.19906	4.01095	0.000127204	0.00325504	0.903887
VCL	0.493301	11.0399	4.01084	0.000127254	0.00325504	0.903526
RNU6-313P	0.646394	5.10947	4.00936	0.000127926	0.00326738	0.898679
BTG1	0.451126	12.2091	4.00911	0.000128041	0.00326738	0.897846
ZNF76	-0.114773	5.87039	-4.00887	0.00012815	0.00326738	0.897066
EME2	-0.096108	6.52083	-4.00876	0.000128201	0.00326738	0.896701
NIF3L1	-0.26403	6.99227	-4.00826	0.000128431	0.00327028	0.895051
ALOX15P1	-0.393281	5.69494	-4.00794	0.000128578	0.00327047	0.893995
GALNT2	0.131041	7.66439	4.00774	0.000128671	0.00327047	0.893332
MYLIP	0.410136	10.2435	4.00711	0.00012896	0.00327486	0.891265
FLT3	0.48767	5.41261	4.00494	0.000129965	0.00329374	0.884117
LAMTOR3	0.244568	8.53201	4.00474	0.000130057	0.00329374	0.883465
DAPP1	0.436876	10.8832	4.0045	0.000130169	0.00329374	0.882675
LSMEM1	0.626315	7.139	4.00449	0.000130172	0.00329374	0.882656
QPCT	0.985221	9.67708	4.00398	0.000130407	0.00329674	0.880992
ROCK1P1	0.433785	8.57184	4.0036	0.000130586	0.0032983	0.87973
RTN3P1	0.696797	10.1387	4.00227	0.000131209	0.0033088	0.875351
UGGT1	0.265645	10.0343	4.00221	0.000131237	0.0033088	0.875152
RNU4-23P	-0.357033	4.91471	-4.00192	0.000131371	0.0033092	0.874217
PCBP4	-0.0766671	4.87923	-4.00073	0.000131929	0.00331777	0.870314
NFATC1	-0.181673	6.69624	-4.0007	0.000131947	0.00331777	0.870191
MAP1LC3B2	0.223667	6.30213	3.99805	0.000133198	0.00334624	0.861504
EPB41L4A	-0.25694	5.131	-3.99714	0.00013363	0.00334971	0.858521
H2AC15	0.583315	6.38758	3.99701	0.000133692	0.00334971	0.858094
ACTR3	0.221144	14.4571	3.99701	0.000133693	0.00334971	0.858088
RNU6-605P	-0.341388	5.2762	-3.99621	0.000134073	0.00335625	0.855474
NUDT16-DT	0.443736	6.45537	3.9958	0.00013427	0.00335781	0.854125
RNU6-232P	-0.382447	9.39302	-3.99558	0.000134374	0.00335781	0.85341
PDHX	-0.223054	7.21333	-3.99428	0.000135002	0.00337051	0.849119
SLC25A25-AS1	-0.149516	5.68019	-3.99363	0.000135312	0.00337524	0.847011
CXorf38	0.192106	8.19804	3.99314	0.000135552	0.00337679	0.84538
LINC02610	-0.0986764	4.57659	-3.99301	0.000135614	0.00337679	0.844958
CDC25B	-0.487376	7.25155	-3.99276	0.000135734	0.00337679	0.844146
HK2	0.5515	8.16126	3.9911	0.000136538	0.00339308	0.838711
MROH7-TTC4	-0.0761425	5.39569	-3.99091	0.00013663	0.00339308	0.83809
LINC01513	0.513323	7.57152	3.98973	0.000137207	0.00340442	0.83421
OSTM1	0.257907	8.2033	3.9884	0.00013786	0.00341512	0.829847
YIPF4	0.307356	9.13389	3.98827	0.000137924	0.00341512	0.829418
C16orf74	-0.179519	5.70679	-3.98811	0.000138003	0.00341512	0.82889
RNU6-552P	-0.37184	4.71594	-3.98781	0.000138149	0.00341572	0.827918
TBX19	-0.158246	5.33458	-3.9874	0.000138353	0.00341777	0.826558
CHP1P2	0.688726	10.1104	3.98673	0.00013868	0.00342163	0.824386
NUDT16L2P	0.282253	6.28385	3.98659	0.000138752	0.00342163	0.823906
LIG1	-0.138953	5.90048	-3.9859	0.000139091	0.00342697	0.821665
RBM22	0.267841	9.08217	3.98409	0.000139993	0.00344618	0.815718
ZDHHC3	0.270312	7.83783	3.98323	0.000140418	0.00345309	0.812926
MMAB	-0.115884	5.40076	-3.98303	0.000140519	0.00345309	0.812264
LINC01347	0.453337	15.5753	3.98228	0.000140897	0.00345934	0.809797
BMT2	0.192823	7.50226	3.97981	0.000142141	0.00348471	0.801709
OSBPL9	0.35869	8.80278	3.97973	0.000142178	0.00348471	0.801471
HEATR5A	0.370127	8.12765	3.97901	0.000142545	0.00348758	0.799095
CD82	0.371318	8.79029	3.979	0.00014255	0.00348758	0.799064
RNU6-509P	-0.321496	5.53924	-3.97877	0.000142666	0.00348758	0.798313
HSD17B12	0.287179	7.64192	3.97833	0.000142892	0.00349006	0.796861
HTD2	0.191801	7.08992	3.97774	0.000143191	0.00349204	0.794938
ATXN2-AS	-0.264202	6.50142	-3.97753	0.000143294	0.00349204	0.794272
TFIP11-DT	-0.176447	3.73641	-3.97743	0.000143345	0.00349204	0.793945
TDP2	0.430779	9.26193	3.97717	0.00014348	0.00349229	0.793082
CXCR2	0.540252	15.9641	3.97626	0.000143947	0.00350065	0.790089
GPAT4	0.225505	7.51911	3.97406	0.000145077	0.00352507	0.782898
DLEU2	0.303702	9.55665	3.97318	0.000145528	0.00353297	0.780045
SNX18	0.384065	8.49314	3.96972	0.000147331	0.00357368	0.768715
LYN	0.362403	15.3946	3.96913	0.000147636	0.00357799	0.766813
NXPE3	0.196076	6.3127	3.96835	0.000148047	0.00358486	0.764255
SAP30	0.455204	6.27757	3.96722	0.000148644	0.00359622	0.760556
MIR4457	-0.335225	4.76455	-3.96616	0.000149204	0.00360613	0.757095
CLTCL1	0.175784	5.49545	3.96596	0.00014931	0.00360613	0.756444
FPR2	1.05087	11.7184	3.96367	0.000150527	0.0036324	0.74898
JPT2	-0.193702	6.23862	-3.96184	0.000151511	0.003653	0.742989
TBC1D3P1-DHX40P1	0.200022	6.84236	3.96142	0.000151734	0.00365527	0.741632
PLIN3	0.507638	7.62246	3.95837	0.000153387	0.00369192	0.731668
RNU6-166P	-0.726788	11.4467	-3.95672	0.000154284	0.00370982	0.72631
PSMD6	0.197377	8.57093	3.95652	0.000154395	0.00370982	0.725649
WWTR1-IT1	-0.220319	11.1594	-3.955	0.000155228	0.00372481	0.7207
PHLDA2	-0.140361	5.97679	-3.9549	0.000155283	0.00372481	0.720373
GPAT3	0.547871	8.04004	3.9546	0.000155449	0.00372562	0.71939
NFKBIZ	0.353834	9.61185	3.95418	0.000155679	0.00372795	0.71803
C19orf38	0.823086	11.4009	3.9525	0.000156612	0.00374709	0.71254
RESF1	0.474693	14.9547	3.95191	0.000156935	0.00375164	0.710643
RPL10AP2	-0.559045	10.0631	-3.94889	0.000158622	0.00378876	0.70081
APAF1	0.524456	11.5332	3.94829	0.000158964	0.0037937	0.698832
GTF2IP12	0.331037	11.9976	3.94712	0.000159619	0.00380609	0.695054
CPT1A	0.538491	9.088	3.94493	0.000160865	0.00383255	0.687906
KLKB1	-0.179813	4.63939	-3.94268	0.000162152	0.00385995	0.68058
LUCAT1	0.65623	11.4539	3.94206	0.000162506	0.00386511	0.678574
TM9SF2	0.433824	12.7326	3.94169	0.000162717	0.00386686	0.677382
CYBC1	0.50093	9.98872	3.93906	0.000164238	0.00389875	0.668829
SNN	0.525477	9.82196	3.93889	0.000164336	0.00389875	0.668281
NCOA2	0.358859	9.25015	3.93811	0.000164793	0.0039063	0.665727
VNN2	0.822553	17.1567	3.93641	0.000165786	0.00392653	0.660204
RNU6-743P	-0.441994	4.52053	-3.93565	0.000166229	0.00393372	0.657751
DCP2	0.372581	11.0148	3.9336	0.000167439	0.0039578	0.651084
FBXO44	-0.0920054	5.90749	-3.93345	0.000167528	0.0039578	0.650598
RNU6-907P	-0.484662	5.99046	-3.93264	0.000168005	0.00396574	0.647983
CARS1	0.216903	7.49558	3.9315	0.000168685	0.00397845	0.644271
TAF8	0.286801	7.69514	3.93094	0.000169019	0.00398299	0.642453
PRKAA1	0.182082	10.9423	3.93009	0.000169527	0.00399163	0.639694
ZNF516	0.529384	9.00837	3.92909	0.000170125	0.00400234	0.636462
CSF2RB	0.552866	12.953	3.92821	0.000170652	0.0040114	0.633617
KIAA0319L	0.261263	9.01948	3.92786	0.000170864	0.00401302	0.632478
CSGALNACT2	0.63278	10.5247	3.92746	0.000171105	0.00401443	0.631181
OSBPL7	-0.0880045	5.52054	-3.92729	0.000171209	0.00401443	0.630623
RMI1	0.303493	6.95706	3.9247	0.000172781	0.00404649	0.622226
TLE3	0.552702	9.66346	3.92456	0.000172864	0.00404649	0.621782
AATK	0.229275	6.6061	3.92363	0.000173433	0.00405643	0.618764
ITFG2	-0.27028	7.06041	-3.92291	0.000173878	0.00406346	0.616408
LINC02863	0.796939	10.9048	3.92265	0.000174038	0.00406381	0.615566
HIC1	-0.0776437	4.75868	-3.9224	0.000174191	0.00406402	0.614757
MGRN1	0.286695	7.42059	3.92133	0.000174849	0.00407599	0.611294
COQ2	0.447773	8.88081	3.92066	0.000175263	0.00407764	0.60912
TGOLN2	0.157233	11.4661	3.92056	0.000175322	0.00407764	0.608812
KRT23	0.594828	8.42774	3.92051	0.000175354	0.00407764	0.60864
NPEPPSP1	0.236074	11.3945	3.919	0.000176289	0.00409598	0.603758
MARCHF7	0.324519	12.3621	3.91866	0.000176503	0.00409758	0.602641
ST3GAL5	-0.293138	7.237	-3.9171	0.000177474	0.00411497	0.597601
ATN1	-0.0822347	5.45238	-3.91699	0.000177545	0.00411497	0.597234
C19orf44	-0.0785678	4.29946	-3.91356	0.000179702	0.00416154	0.58614
SYTL3	0.777506	9.31369	3.91282	0.000180166	0.00416887	0.583769
ST6GALNAC2	0.918878	9.78819	3.91107	0.000181283	0.00419125	0.578094
SNED1-AS1	-0.134062	3.88873	-3.90845	0.000182961	0.00422658	0.569628
SMG7	0.281341	9.64253	3.90818	0.000183135	0.00422712	0.568758
GNB4	0.344566	8.19358	3.90747	0.000183595	0.00423225	0.566453
ICAM1	0.438858	8.45262	3.90737	0.000183658	0.00423225	0.566137
IFT140	-0.100029	4.25324	-3.90712	0.00018382	0.00423252	0.565326
WTAP	0.200284	10.7904	3.9067	0.000184093	0.00423534	0.563963
ASPSCR1	-0.0830639	5.44356	-3.90633	0.000184331	0.00423734	0.562779
SH3GLB2	-0.181769	6.9977	-3.90518	0.000185081	0.00425112	0.559048
ING3	0.194012	7.09088	3.9049	0.000185259	0.00425175	0.558163
LINC02649	0.557823	6.68607	3.90408	0.000185793	0.00426053	0.555519
FLACC1	-0.462889	7.29108	-3.90368	0.000186058	0.0042616	0.554209
OSGEP	-0.169721	6.65645	-3.90323	0.000186352	0.0042616	0.552761
KIF27	0.728629	8.55478	3.90313	0.00018642	0.0042616	0.552428
EIF3J	-0.293506	7.73437	-3.90309	0.000186446	0.0042616	0.552299
FTH1P8	0.755098	16.7845	3.90269	0.000186704	0.00426265	0.551026
ZYG11B	0.418157	8.97455	3.90215	0.000187064	0.00426265	0.54926
WNT16	-0.177524	4.81131	-3.90211	0.000187089	0.00426265	0.549136
LINC02175	-0.187122	4.7868	-3.90209	0.000187098	0.00426265	0.549093
TAB3	0.250032	9.28349	3.90184	0.000187266	0.00426302	0.548269
SLC25A20	0.30273	7.00269	3.90054	0.00018812	0.004279	0.544091
KCTD2	0.151042	6.82781	3.89929	0.00018895	0.00429442	0.540045
APP	0.339035	7.7081	3.89774	0.000189985	0.00431446	0.535027
DICER1	0.392728	11.0172	3.89474	0.000191995	0.00435658	0.525365
SLC25A11	0.247289	7.92055	3.89436	0.000192254	0.00435894	0.524127
MIR4530	-0.190456	4.71014	-3.89215	0.000193747	0.00438926	0.517024
LRP10	0.633823	10.6646	3.8907	0.000194738	0.00440816	0.512338
ACSM3	-0.430954	5.61628	-3.89032	0.000194995	0.00441042	0.511129
COLGALT1	0.298094	8.66154	3.88957	0.000195507	0.00441847	0.508718
FPR1	0.824936	14.0407	3.88698	0.000197295	0.00445529	0.500361
STX3	0.651817	12.0095	3.88661	0.000197554	0.00445755	0.499158
GPR174	-1.07669	10.8414	-3.88586	0.000198074	0.0044657	0.496746
H4C14	0.665623	11.4407	3.88541	0.000198381	0.00446906	0.495321
RFX7	-0.373984	8.15253	-3.88493	0.000198716	0.00447303	0.493771
FCGR3B	0.491166	16.3738	3.88274	0.00020025	0.00450394	0.486715
LIMK2	0.6463	10.3154	3.88198	0.000200783	0.00451234	0.48427
MTPAP	-0.115975	6.35747	-3.88142	0.000201177	0.00451756	0.482475
SNORA48B	0.393206	8.17989	3.88054	0.000201797	0.00452787	0.47965
DNAJC9-AS1	-0.112917	4.63107	-3.8794	0.000202606	0.00454241	0.475976
PWWP3A	-0.187649	5.95628	-3.87884	0.000203008	0.0045471	0.474157
RNU6-840P	-0.271158	9.04609	-3.87865	0.000203139	0.0045471	0.473566
RNU6-1054P	0.834537	12.1101	3.87807	0.000203555	0.00455281	0.471684
RN7SL83P	-0.308369	8.70944	-3.87746	0.000203987	0.00455617	0.469739
PLOD1	0.425159	7.44297	3.8774	0.000204029	0.00455617	0.469549
GSC	-0.0687202	4.42295	-3.876	0.000205032	0.00457493	0.465049
LRRC4	0.496231	7.73342	3.87458	0.000206054	0.0045941	0.460484
APOBEC3D	-0.490515	9.43572	-3.87411	0.000206398	0.00459655	0.458956
PTPRN2-AS1	0.276318	5.85199	3.87398	0.000206491	0.00459655	0.458542
KCNJ2-AS1	0.570732	6.22306	3.86728	0.000211383	0.00470174	0.43705
ACAP3	-0.0548991	6.03157	-3.8666	0.000211885	0.00470917	0.434874
ZNF337	-0.316859	7.09694	-3.86541	0.000212775	0.00471878	0.431027
SERPINA1	0.718871	12.4202	3.8654	0.000212777	0.00471878	0.431021
RNU6-866P	0.178776	9.25279	3.86534	0.00021282	0.00471878	0.430833
NPIPB13	-0.519254	15.0253	-3.86422	0.000213661	0.00473368	0.427217
H2BC4	0.413348	9.72394	3.86394	0.000213871	0.00473461	0.426314
RNASEL	0.402594	8.42576	3.86343	0.000214249	0.00473584	0.424691
NOP16	-0.115949	4.9876	-3.86341	0.000214263	0.00473584	0.424632
SORBS3	-0.0566006	4.6	-3.86192	0.000215381	0.00475681	0.419858
SLC12A6	0.428599	13.3888	3.85854	0.000217937	0.00480948	0.409034
OGFR	0.212488	8.99833	3.85794	0.000218397	0.00481587	0.407097
MIR1299	-0.96408	11.1147	-3.85653	0.000219475	0.00483294	0.402582
TADA2A	-0.252787	7.06084	-3.85648	0.000219515	0.00483294	0.402413
ZNF143	0.209782	9.16498	3.85571	0.000220101	0.00484205	0.399969
C16orf54	0.544577	11.6546	3.85532	0.000220403	0.00484492	0.398708
MCF2L-AS1	-0.169937	4.69634	-3.85267	0.000222453	0.00488616	0.390215
MCM3AP-AS1	-0.142885	5.42606	-3.85187	0.000223075	0.00489598	0.387657
FKBP3	-0.232369	5.95342	-3.8514	0.000223438	0.0048981	0.386165
PXK	0.749721	11.4743	3.8513	0.000223519	0.0048981	0.385831
BCL6	0.757993	14.5593	3.84974	0.000224732	0.00492085	0.380865
MKLN1	0.260432	9.61452	3.8488	0.000225471	0.0049332	0.377853
STK38L	0.309615	10.1848	3.84778	0.000226279	0.00494701	0.374576
SEPTIN7P9	0.181577	5.18708	3.84726	0.000226684	0.00495201	0.372935
TGFA	0.409765	7.07888	3.84402	0.00022926	0.00500442	0.362568
POLRMT	-0.110707	5.94333	-3.84354	0.000229643	0.00500888	0.361038
PARP15	-0.66901	9.86097	-3.83835	0.000233833	0.00509633	0.344454
STAG2	0.262815	10.2732	3.83606	0.000235699	0.00512991	0.337165
GPR27	0.679192	7.90477	3.83602	0.000235738	0.00512991	0.337013
WDR59	-0.231505	7.28572	-3.83505	0.000236533	0.00514323	0.333926
ARID4B	0.300349	10.8554	3.83457	0.000236924	0.00514776	0.332411
ZNF397	0.175249	7.27162	3.83359	0.000237733	0.00516134	0.329285
RNU6-1179P	-0.329268	5.75496	-3.83179	0.000239228	0.00518605	0.32354
ZDHHC7	0.304776	10.4696	3.83178	0.00023924	0.00518605	0.323493
YPEL2	0.272231	8.45312	3.82974	0.000240941	0.00521544	0.316997
FCN1	0.559202	13.8938	3.82971	0.000240966	0.00521544	0.3169
RCBTB2	0.305332	8.91387	3.82764	0.000242701	0.00524895	0.310323
CYB5A	-0.174007	5.49035	-3.82641	0.000243742	0.00526741	0.306399
HDAC6	-0.0699576	6.34435	-3.82614	0.000243976	0.00526842	0.305519
NUSAP1	-0.310475	5.72604	-3.82557	0.000244458	0.00527477	0.303712
NPPA	-0.151096	5.31898	-3.82217	0.000247361	0.00533334	0.292887
P2RY2	-0.248191	6.18273	-3.82151	0.000247924	0.00534138	0.290803
ZNF654	0.362907	8.40066	3.82047	0.000248825	0.00535668	0.287479
LARP1BP2	0.457912	5.13128	3.81782	0.000251121	0.00540198	0.279058
SIRPB2	0.629122	9.52115	3.81742	0.000251475	0.00540546	0.277768
ZNF646	0.18764	6.92491	3.81657	0.000252213	0.00541718	0.275082
RNF103	0.150704	7.09585	3.81623	0.000252508	0.00541777	0.274009
MFSD13A	0.220545	6.11971	3.8161	0.000252625	0.00541777	0.273584
LAT2	0.451571	9.51387	3.81571	0.000252966	0.00542095	0.272349
LINC00968	0.145234	4.76054	3.81522	0.000253393	0.00542596	0.270804
MIR1284	0.43873	7.2199	3.81363	0.000254801	0.00545197	0.265723
MIR4802	0.679947	6.48264	3.81239	0.000255893	0.00547118	0.261804
ASMTL-AS1	-0.0947646	5.72982	-3.81208	0.000256172	0.00547297	0.260807
ARF3	0.234575	9.05452	3.81134	0.000256829	0.00548135	0.25846
PRXL2B	-0.063054	6.1939	-3.8112	0.000256953	0.00548135	0.258015
KLHDC4	-0.172067	5.54199	-3.8104	0.000257662	0.00549024	0.25549
LUC7L3	-0.448923	10.1174	-3.81014	0.000257896	0.00549024	0.254659
CMIP	0.316043	8.525	3.81008	0.000257955	0.00549024	0.254448
LINC01004	0.144425	6.38681	3.80934	0.000258611	0.00550003	0.252122
FAM3C	-0.444979	8.06694	-3.80902	0.0002589	0.00550203	0.251096
PIK3C3	0.245662	8.78191	3.80818	0.000259655	0.00551047	0.24843
FAM236D	-0.128795	3.97798	-3.80814	0.000259689	0.00551047	0.248309
PRKDC	0.368994	9.78768	3.80747	0.000260295	0.00551915	0.246175
TMUB2	0.340959	8.30829	3.80672	0.000260971	0.0055232	0.243797
CDAN1	-0.0597184	5.53904	-3.8067	0.000260985	0.0055232	0.243747
DROSHA	-0.28865	7.06678	-3.80661	0.000261075	0.0055232	0.243433
ATAD3B	-0.0773643	5.63712	-3.80593	0.000261684	0.00553193	0.241298
FBXO33	0.264786	7.85429	3.80185	0.000265409	0.00560646	0.228347
MAPRE1	0.236884	10.6771	3.80071	0.000266461	0.00562446	0.224722
TMEM140	0.681702	13.3199	3.80038	0.000266762	0.0056266	0.223686
RNU6-932P	0.202578	3.04593	3.79975	0.00026734	0.00562994	0.221704
HARS2	0.145387	7.16076	3.79965	0.000267437	0.00562994	0.221372
PHF20	0.161836	7.99296	3.79956	0.000267521	0.00562994	0.221085
TRIAP1	-0.198485	5.5281	-3.79902	0.000268015	0.00563613	0.219393
NOVA2	0.12543	4.6676	3.79846	0.00026854	0.00564091	0.217598
PLEKHB2	0.116293	8.02162	3.79835	0.000268644	0.00564091	0.217247
STX7	0.286436	11.286	3.79788	0.00026908	0.00564586	0.21576
GTPBP1	0.36233	8.45054	3.79752	0.000269412	0.00564861	0.214631
TLR1	0.620627	12.542	3.79592	0.00027091	0.0056758	0.209549
ANTXRL	-0.0898041	5.01207	-3.79559	0.000271212	0.0056779	0.208528
RNF13	0.452552	11.3711	3.79534	0.000271453	0.00567872	0.207714
CTDSP2	0.31758	12.5828	3.79505	0.000271721	0.00568011	0.20681
RB1	0.249301	10.5327	3.79361	0.000273079	0.00570425	0.202243
CNIH4	0.339527	8.14765	3.79323	0.000273436	0.00570747	0.201047
PPP4R1	0.644266	11.7605	3.792	0.000274598	0.00572747	0.197163
CARD8	0.306503	11.3518	3.7912	0.000275358	0.00573907	0.194632
ZNF697	0.339355	6.27402	3.79049	0.000276039	0.00574504	0.192369
SBNO2	0.343928	8.149	3.79011	0.000276402	0.00574504	0.191166
PLPPR2	0.291669	5.65709	3.79009	0.000276423	0.00574504	0.191097
STIM2-AS1	-0.143683	3.76456	-3.79005	0.000276461	0.00574504	0.19097
GDE1	0.46499	10.5452	3.78647	0.000279901	0.00581222	0.179644
RPS2P18	-0.590692	9.62758	-3.78596	0.000280392	0.00581814	0.178037
TMEM185B	0.45949	7.80031	3.78469	0.000281617	0.00583924	0.174045
SIL1	-0.251476	9.96756	-3.78281	0.000283457	0.00587063	0.168081
RN7SL69P	-0.242995	9.16653	-3.78271	0.000283548	0.00587063	0.167786
LIMA1	-0.256674	5.59736	-3.78236	0.000283896	0.00587352	0.166662
C5AR2	0.629091	11.057	3.77917	0.000287034	0.00593119	0.156597
CASZ1	-0.0764652	5.37829	-3.7791	0.000287105	0.00593119	0.156368
ST8SIA1	-0.188985	5.44213	-3.77883	0.000287366	0.00593222	0.155536
MAPK13	0.245044	7.55446	3.77837	0.000287825	0.00593734	0.154075
CARD11	-0.302593	7.08357	-3.77758	0.000288611	0.00594727	0.151577
OTUD7A	-0.0940054	4.69754	-3.77741	0.000288784	0.00594727	0.151028
RNA5SP393	-0.366422	12.0113	-3.77721	0.000288978	0.00594727	0.150413
ACTR2	0.240554	13.613	3.7769	0.000289285	0.00594727	0.149441
BIN3	0.229462	8.01202	3.7768	0.000289385	0.00594727	0.149127
FBXL20	0.336767	9.79565	3.77661	0.000289575	0.00594727	0.148526
HOXB2	-0.187693	5.097	-3.77588	0.00029031	0.00595803	0.146204
METTL9	0.359214	9.84625	3.775	0.00029119	0.00597173	0.143432
RPS6KB2-AS1	-0.211319	5.7096	-3.77374	0.000292458	0.00598851	0.139453
VWA1	-0.0826402	4.71427	-3.77358	0.000292613	0.00598851	0.138968
MIR617	0.51514	5.70908	3.77355	0.000292647	0.00598851	0.138863
SECTM1	0.469685	8.50714	3.77205	0.000294162	0.00601147	0.134136
ELF1	0.289168	14.5485	3.77202	0.000294196	0.00601147	0.134028
TSG101	0.243583	8.95948	3.77156	0.000294657	0.00601652	0.132595
PADI2	1.11713	11.0976	3.77124	0.000294989	0.00601893	0.131564
BACE2	-0.25133	4.94217	-3.7678	0.000298495	0.00608605	0.120747
SIGLEC9	0.646887	10.5198	3.76375	0.000302683	0.00616696	0.107994
PLXNA3	-0.138311	5.4775	-3.76321	0.000303247	0.00617399	0.106289
AKIRIN2	0.44426	10.0403	3.76271	0.000303775	0.00618028	0.104695
FAM157A	0.677849	15.2221	3.76134	0.0003052	0.00620478	0.100412
HCN4	-0.0700499	4.9588	-3.76044	0.000306147	0.00621649	0.0975772
NACA	-0.374366	8.57994	-3.76038	0.000306218	0.00621649	0.0973642
MTM1	0.202646	8.30155	3.75975	0.000306877	0.006221	0.0953973
MTA1	-0.108152	6.38116	-3.75974	0.000306883	0.006221	0.0953796
NEK6	0.347958	8.99712	3.75825	0.000308467	0.00624862	0.0906669
TFEB	0.179676	7.08432	3.7578	0.000308942	0.00625375	0.0892564
ANXA3	0.999729	8.78857	3.75501	0.000311916	0.00630941	0.0804889
PRKCB	0.261558	12.223	3.75388	0.000313123	0.00632928	0.0769536
PTMA	-0.727311	13.0254	-3.75329	0.000313758	0.00633756	0.0750997
CD40LG	-0.630009	7.9058	-3.75276	0.00031433	0.00634455	0.073434
RNU6-1100P	0.829072	12.7143	3.75098	0.000316256	0.00637885	0.0678443
DUT	-0.180456	5.74455	-3.74856	0.000318899	0.00642755	0.0602284
RNU6-154P	-0.472451	7.11576	-3.74819	0.0003193	0.0064286	0.0590799
CATSPER2P1	-0.160189	4.98829	-3.74809	0.000319408	0.0064286	0.0587688
BAP1	0.148499	7.15541	3.74708	0.00032052	0.00644253	0.0555878
DGKQ	-0.066194	5.39128	-3.74699	0.000320614	0.00644253	0.0553203
OTULINL	0.289055	8.11758	3.74684	0.000320787	0.00644253	0.0548276
RNU7-13P	0.342457	13.1116	3.74567	0.000322078	0.00646331	0.051152
MBLAC1	-0.124281	6.05199	-3.74548	0.000322281	0.00646331	0.0505758
NPL	0.604872	11.1346	3.74418	0.000323721	0.00648597	0.046496
RUNDC1	0.179922	7.62769	3.74405	0.000323872	0.00648597	0.0460697
TRIM73	-0.200658	6.3627	-3.74326	0.000324741	0.00649876	0.043617
CYP27A1	0.638405	6.49482	3.74297	0.000325069	0.00650069	0.0426948
IRF2-DT	0.276801	8.05435	3.74215	0.000325984	0.00651435	0.040124
TCF3	-0.161826	6.64534	-3.7398	0.000328615	0.00656227	0.032769
ATAD5	-0.231563	6.17256	-3.73938	0.00032909	0.0065671	0.0314475
RPL12P2	-0.43511	5.87821	-3.73891	0.000329623	0.00657308	0.0299664
SEC24D	0.274386	7.77087	3.73772	0.000330967	0.00659519	0.026246
DNASE1L1	0.120162	7.25551	3.73651	0.000332342	0.00661587	0.0224531
CIDECP1	0.181714	5.99603	3.73639	0.000332474	0.00661587	0.0220876
SLC44A2	0.447288	14.0375	3.73546	0.000333534	0.00663227	0.019176
ACAA1	0.240284	7.67321	3.7349	0.000334183	0.00664047	0.0173984
MIR29B2CHG	0.340012	8.22627	3.73178	0.000337763	0.00670688	0.00765179
CKAP4	0.43837	7.97284	3.73114	0.00033851	0.00671697	0.00563106
ARHGEF11	0.236258	5.79339	3.73084	0.000338847	0.00671891	0.00472227
ZBTB34	0.305575	8.23875	3.7302	0.00033959	0.0067289	0.00271874
CELF6	-0.0623639	5.67214	-3.72999	0.000339839	0.00672909	0.00204878
REX1BD	-0.105508	5.63083	-3.72874	0.000341297	0.00675321	-0.00186681
CR1L	0.525784	9.27943	3.72843	0.000341653	0.00675552	-0.00282178
CSPP1	-0.173651	6.0421	-3.72753	0.000342711	0.00677168	-0.00564947
SIRPAP1	0.492427	8.43641	3.72731	0.000342967	0.00677198	-0.00633229
NEU1	0.196655	6.74671	3.72596	0.000344556	0.00679522	-0.0105584
MAZ	-0.151119	6.29058	-3.72586	0.000344668	0.00679522	-0.0108555
SERPINB8	0.27026	7.58468	3.72569	0.000344869	0.00679522	-0.0113891
CBL	0.470165	11.6966	3.72484	0.000345878	0.00680849	-0.0140616
TYRO3P	-0.164548	5.66701	-3.72471	0.000346026	0.00680849	-0.0144533
PPP2CA	0.196505	9.85927	3.72427	0.000346544	0.0068139	-0.0158189
MIR570	-0.686443	8.85728	-3.72366	0.000347268	0.00682338	-0.0177287
RNU6-1053P	-0.341245	8.20472	-3.72173	0.000349563	0.00686367	-0.0237509
GGCT	-0.16197	5.31795	-3.72068	0.000350828	0.00688372	-0.0270551
GEMIN8	-0.114488	5.14711	-3.71974	0.000351949	0.00690089	-0.0299714
ZNF133	-0.115447	5.80586	-3.71945	0.000352306	0.006903	-0.0308978
TARBP2	-0.0610767	4.1575	-3.71925	0.000352547	0.006903	-0.0315233
RCSD1	0.239963	9.60457	3.71865	0.000353258	0.00691212	-0.0333675
LEUTX	0.155128	4.36822	3.7183	0.000353685	0.00691566	-0.0344703
TRPC4AP	0.209631	9.82302	3.71747	0.000354695	0.00693059	-0.0370773
ABHD3	0.336279	9.56394	3.71641	0.000355981	0.00695088	-0.0403859
SERF2	-0.141901	7.24451	-3.71591	0.000356577	0.00695769	-0.0419153
CYB5RL	-0.121534	5.15226	-3.71547	0.000357123	0.00696353	-0.0433164
PHC2	0.472814	8.2624	3.71463	0.000358138	0.00697847	-0.0459091
TAAR3P	-0.217767	3.65881	-3.71413	0.000358754	0.00698564	-0.0474803
TSGA10	-0.129535	5.02213	-3.71335	0.000359708	0.00699939	-0.0499101
SCLY	-0.107044	6.17532	-3.71295	0.000360202	0.00700414	-0.0511627
PER1	0.546745	5.65478	3.71221	0.000361109	0.00701694	-0.0534637
POP5	-0.123669	5.3133	-3.71187	0.000361532	0.0070203	-0.0545319
ZNF785	-0.158787	6.15182	-3.71126	0.000362287	0.00702793	-0.0564404
NKAPP1	-0.195822	6.38791	-3.71115	0.000362424	0.00702793	-0.0567857
ENO2	-0.144497	6.33883	-3.70906	0.000365008	0.00707316	-0.0632794
RAB11FIP1	0.463275	9.97671	3.70849	0.000365719	0.00708206	-0.0650588
NLGN3	0.167914	5.91394	3.70792	0.000366428	0.00709091	-0.0668295
IGSF8	-0.0725229	5.02851	-3.70756	0.000366885	0.00709487	-0.0679681
DMWD	-0.106644	5.67701	-3.70733	0.000367161	0.00709534	-0.0686571
JARID2	0.293327	9.81174	3.70512	0.000369943	0.00714224	-0.0755559
GLB1	0.293924	8.70913	3.705	0.000370096	0.00714224	-0.0759325
TANC2	0.534858	7.90813	3.70398	0.000371375	0.00715671	-0.0790873
GMPR2	0.351888	8.04743	3.70398	0.000371378	0.00715671	-0.0790941
CUL3	0.240813	10.5562	3.7038	0.000371609	0.00715671	-0.0796614
DHRS12	0.47151	8.12099	3.70333	0.000372202	0.00716324	-0.0811209
YPEL3-DT	0.36743	6.85173	3.70245	0.00037332	0.00717984	-0.0838612
FAM177A1	0.115596	6.68413	3.70123	0.000374871	0.00720078	-0.0876497
PPP1R13L	-0.0822845	5.34148	-3.70119	0.00037492	0.00720078	-0.0877706
STX11	0.676415	11.8533	3.69967	0.000376871	0.0072333	-0.092513
ZKSCAN7-AS1	-0.149081	4.67488	-3.69905	0.000377668	0.00723822	-0.0944437
MYL6B	-0.0838033	4.47351	-3.69896	0.000377783	0.00723822	-0.0947226
TMLHE	0.318115	8.3395	3.69887	0.000377899	0.00723822	-0.0950023
FAM172A	0.242077	9.10114	3.69808	0.00037891	0.00724907	-0.0974441
LY9	-0.535715	7.33636	-3.69803	0.000378981	0.00724907	-0.097614
TOR1A	0.417854	10.6497	3.69763	0.0003795	0.00725407	-0.0988651
TMEM33	0.304535	9.77705	3.69679	0.000380581	0.00726506	-0.101465
DSTNP2	-0.152675	6.16848	-3.69678	0.000380591	0.00726506	-0.10149
FNDC9	-0.175002	5.3026	-3.69518	0.000382668	0.00729975	-0.106462
NR3C1	0.13876	9.52416	3.69488	0.000383063	0.00730234	-0.107405
RPUSD3	-0.132728	7.1493	-3.6943	0.000383819	0.0073116	-0.109207
TESK2	0.246527	7.07256	3.69377	0.000384502	0.0073116	-0.110831
HSF2BP	-0.111135	4.57623	-3.69376	0.000384517	0.0073116	-0.110868
HPGD	0.324149	6.21852	3.69371	0.000384589	0.0073116	-0.111037
ABHD4	0.489361	7.63633	3.69207	0.000386734	0.00734337	-0.116119
MEX3C	-0.269058	7.29856	-3.69204	0.000386782	0.00734337	-0.116232
RNU6-1323P	-0.653664	10.0859	-3.69174	0.000387166	0.00734572	-0.117141
SNX1	0.185139	9.09044	3.69139	0.000387636	0.00734967	-0.118248
RAC1	0.433925	11.0789	3.69009	0.000389346	0.00737712	-0.12227
BTBD10	0.297623	7.88151	3.68793	0.000392216	0.00742651	-0.12898
RNU6-468P	-0.316865	4.435	-3.68634	0.000394342	0.00746173	-0.133918
RPL10P15	0.572293	9.10955	3.68604	0.000394734	0.00746366	-0.134825
KATNBL1	0.488013	9.49072	3.68583	0.000395025	0.00746366	-0.135498
LINC00398	0.301918	5.15684	3.68567	0.000395239	0.00746366	-0.135995
WDR46	-0.103342	6.36578	-3.68545	0.000395534	0.00746414	-0.136675
DPP8	0.193404	9.97646	3.68525	0.000395795	0.00746414	-0.137279
DGKD	0.249692	8.46192	3.68476	0.000396455	0.00747157	-0.138801
HIRIP3	-0.101295	4.7164	-3.68406	0.000397397	0.00747855	-0.140968
ISY1	0.153883	7.80245	3.68403	0.000397444	0.00747855	-0.141077
H2AC6	0.573071	13.073	3.68389	0.000397623	0.00747855	-0.141487
MIR4692	-0.259173	7.17814	-3.6832	0.000398564	0.00749124	-0.143646
RNU6-290P	-0.245692	3.96439	-3.68156	0.000400787	0.007528	-0.148728
GNAQ	0.410343	11.4769	3.68058	0.000402113	0.00754784	-0.151745
TMEM65	0.255934	8.80547	3.6803	0.000402503	0.00754784	-0.152631
RNU6-398P	-0.325206	6.96155	-3.68019	0.000402648	0.00754784	-0.152959
DDX51	-0.0778391	5.30975	-3.67972	0.000403298	0.00755498	-0.154431
PPP1R14BP3	0.420866	8.74518	3.67925	0.000403943	0.00756204	-0.155892
MMP15	-0.0688696	4.35235	-3.67829	0.00040525	0.00757976	-0.158841
KIF5B	0.364681	12.2214	3.67816	0.000405435	0.00757976	-0.159259
KLHL21	0.25069	7.29211	3.67797	0.000405698	0.00757976	-0.159851
RHOT1	0.337978	10.6963	3.67758	0.000406232	0.00758388	-0.161054
COL4A4	-0.213331	4.44266	-3.67742	0.000406457	0.00758388	-0.16156
NUDT17	-0.0703484	4.6033	-3.67704	0.000406974	0.00758849	-0.16272
TP53BP2	0.15627	7.50508	3.67683	0.00040727	0.00758873	-0.163383
SH2B2	0.256222	7.15734	3.67661	0.000407569	0.00758873	-0.164053
MIR181A2	-0.231535	4.27979	-3.67645	0.000407796	0.00758873	-0.164563
SGMS1	0.325175	10.9116	3.67548	0.000409132	0.00760675	-0.16755
RNU6-213P	-0.338622	6.98394	-3.67536	0.000409305	0.00760675	-0.167936
PABIR2	-0.225173	7.2758	-3.67403	0.000411151	0.00763143	-0.172046
IFNAR1	0.446083	12.3441	3.67401	0.000411176	0.00763143	-0.1721
ATP1B1	-0.10196	5.11693	-3.6733	0.000412163	0.00763825	-0.17429
SLC9A7P1	0.504943	7.17892	3.67307	0.000412481	0.00763825	-0.174994
B4GALT1	0.361386	9.96179	3.67301	0.000412576	0.00763825	-0.175205
C2CD2	-0.136743	5.6607	-3.67297	0.000412629	0.00763825	-0.175322
ALDH8A1	-0.111089	4.3198	-3.67231	0.000413547	0.00765021	-0.177352
PHTF1	0.466622	7.29376	3.67188	0.00041415	0.00765633	-0.178683
ZNF200	0.123366	5.69454	3.67123	0.000415069	0.00766828	-0.180706
MPP7	0.306839	6.99711	3.67024	0.000416466	0.00768193	-0.183774
HLA-A	0.2887	12.1367	3.67021	0.000416507	0.00768193	-0.183864
CEP170	0.28232	9.5198	3.66987	0.000416984	0.00768193	-0.184909
RBM28	-0.249785	6.8092	-3.66985	0.000417006	0.00768193	-0.184958
ZNF774	-0.110238	4.2606	-3.66973	0.000417178	0.00768193	-0.185334
CDC16	-0.333183	8.33504	-3.66954	0.000417446	0.00768193	-0.185921
LINC01619	0.238416	6.24919	3.66717	0.000420808	0.00773134	-0.193246
CHSY1	0.61277	10.0408	3.66709	0.000420929	0.00773134	-0.193508
FAM156B	-0.0949623	6.7871	-3.66707	0.000420955	0.00773134	-0.193565
ADGRE3	0.683764	14.6257	3.66618	0.000422225	0.0077496	-0.196314
NRDC	0.431784	10.9847	3.66407	0.000425251	0.00780006	-0.202835
FASN	-0.0598209	5.10189	-3.66244	0.000427602	0.00783526	-0.207868
SUPT20H	0.339992	10.4308	3.66234	0.00042774	0.00783526	-0.208163
SNHG17	0.471119	9.46548	3.66216	0.000428006	0.00783526	-0.20873
SLC25A40	0.270804	9.31535	3.66164	0.000428751	0.0078438	-0.210318
ARPC1B	0.331856	10.9178	3.66136	0.000429155	0.00784609	-0.211178
NBN	0.313418	9.02887	3.66064	0.000430207	0.00786021	-0.213413
POLE2	-0.260281	5.43264	-3.66024	0.000430791	0.0078622	-0.214651
RNU6-1208P	-0.242319	4.19799	-3.65979	0.000431446	0.0078622	-0.216039
ABCG1	0.434324	6.73908	3.65969	0.000431595	0.0078622	-0.216354
MROH1	-0.0735591	5.64993	-3.6596	0.000431715	0.0078622	-0.216608
FAM87A	-0.133671	4.05659	-3.6596	0.00043172	0.0078622	-0.216619
LINGO3	0.12704	5.2008	3.65926	0.000432224	0.0078622	-0.217683
TNFRSF10C	0.368465	13.1359	3.65922	0.000432272	0.0078622	-0.217784
PNPLA1	0.460205	6.25957	3.65803	0.000434018	0.00788886	-0.221464
TP73-AS1	-0.115605	6.12108	-3.65747	0.000434836	0.00789528	-0.223184
ZMIZ2	-0.150164	6.66199	-3.65741	0.000434932	0.00789528	-0.223385
GCAT	-0.0936387	4.86406	-3.65696	0.000435587	0.00790208	-0.224759
TOP3B	-0.104954	6.21645	-3.65582	0.000437275	0.00792759	-0.22829
FARP2	-0.120672	8.63304	-3.65547	0.000437786	0.00793174	-0.229356
FRMD8	0.132026	6.23079	3.65508	0.000438368	0.00793717	-0.230568
OR2W5P	-0.196522	5.43476	-3.65372	0.000440385	0.00796856	-0.234757
DNTTIP1	0.423348	8.83724	3.6534	0.000440863	0.00797042	-0.235748
CCDC71L	0.332646	6.62336	3.65318	0.000441187	0.00797042	-0.236419
ZNF148	0.307456	8.72539	3.65308	0.000441338	0.00797042	-0.23673
SLC9A1	0.329393	7.45642	3.65172	0.000443368	0.00800196	-0.24092
DHX34	0.311574	7.26864	3.65065	0.000444972	0.00802476	-0.244215
COPS9	-0.0976156	6.1338	-3.6505	0.000445202	0.00802476	-0.244687
KIAA1522	-0.0912472	5.20095	-3.64939	0.000446861	0.00804951	-0.248082
OSER1-DT	0.121829	5.34098	3.64827	0.000448559	0.00807028	-0.251543
TSPAN2	0.718092	9.30504	3.64825	0.000448588	0.00807028	-0.251601
SORL1	0.612837	15.4534	3.64636	0.000451452	0.00811159	-0.257409
RNU6-1133P	-0.359576	4.45402	-3.64636	0.00045146	0.00811159	-0.257426
PHF2	0.216699	8.15011	3.64523	0.000453176	0.00813722	-0.260888
RAB20	0.198172	5.27379	3.64468	0.000454013	0.00814189	-0.262572
RAF1	0.430208	11.8138	3.64468	0.000454015	0.00814189	-0.262576
FAR2	0.541085	8.55102	3.64213	0.000457941	0.00820626	-0.270431
MIR646HG	0.271644	5.72711	3.64196	0.000458205	0.00820626	-0.270958
ITPR3	-0.270818	6.51004	-3.64178	0.00045848	0.00820626	-0.271504
ANGPT2	-0.134033	4.70056	-3.64087	0.000459891	0.00822598	-0.274309
GNAI2	0.274274	10.1178	3.64063	0.000460255	0.00822598	-0.27503
ANKRD22	0.684571	6.16663	3.6405	0.000460458	0.00822598	-0.275434
RYBP	0.450208	9.76593	3.63864	0.00046336	0.00827256	-0.281164
RANGRF	-0.178864	5.70002	-3.63841	0.000463712	0.00827359	-0.281857
SNORD36A	-0.395295	9.06007	-3.63793	0.000464466	0.00828179	-0.283339
GGT3P	0.185703	6.47531	3.6367	0.000466389	0.00831082	-0.287109
USP19	0.162588	7.30954	3.63596	0.000467555	0.00832632	-0.289387
LILRA3	0.605749	9.35318	3.63509	0.000468931	0.00834192	-0.292068
FERMT3	0.408103	9.18683	3.63503	0.000469026	0.00834192	-0.292253
DVL2	-0.0865669	5.60535	-3.63484	0.00046932	0.00834192	-0.292825
THBS1	1.10213	7.77542	3.63457	0.000469741	0.00834413	-0.293643
ZNF565	-0.119943	5.44798	-3.63369	0.000471143	0.00836376	-0.296363
ADAM17	0.399397	10.2085	3.63325	0.000471831	0.00837068	-0.297692
OSER1	0.33018	8.7259	3.63084	0.000475683	0.00842949	-0.30511
RNU6-920P	0.459254	9.21049	3.6308	0.000475745	0.00842949	-0.305228
ARV1	-0.167793	5.82175	-3.63055	0.000476144	0.0084299	-0.305994
MIR4508	-0.0875793	3.37922	-3.63041	0.000476367	0.0084299	-0.306421
SGMS2	0.269161	6.50549	3.62956	0.000477726	0.00844864	-0.309019
RPL21P119	-0.860513	12.0034	-3.62867	0.000479158	0.00846568	-0.311749
GPCPD1	0.395859	12.4883	3.62859	0.000479292	0.00846568	-0.312004
RNU6-21P	-0.568664	10.7554	-3.62813	0.000480037	0.00847353	-0.313421
ADAM8	0.326383	8.64279	3.62762	0.000480862	0.00848277	-0.314986
LINC01002	0.613252	14.4981	3.62703	0.000481804	0.00849407	-0.316772
DNMT1	-0.357623	8.82437	-3.62672	0.000482314	0.00849454	-0.317736
HMGB2	0.697463	8.20539	3.62664	0.000482435	0.00849454	-0.317965
DOT1L	-0.104267	5.36187	-3.62599	0.000483499	0.00850796	-0.319975
CCNG2	0.367685	10.4315	3.62544	0.000484396	0.0085184	-0.321664
IKZF2	-0.416643	6.73319	-3.62516	0.000484842	0.00852092	-0.322503
CTSS	0.211574	16.6679	3.62453	0.000485881	0.00853385	-0.324457
TAPT1	0.212194	8.13953	3.62351	0.000487545	0.00855331	-0.327575
RSAD1	-0.07491	5.26016	-3.62348	0.000487597	0.00855331	-0.327672
MED18	0.084389	6.70192	3.62302	0.000488352	0.00855949	-0.329083
IQSEC1	0.371237	10.3869	3.62289	0.000488558	0.00855949	-0.329467
TCOF1	-0.0968792	6.23078	-3.6208	0.000492005	0.00861452	-0.335879
KIT	0.332816	4.95295	3.62059	0.00049234	0.00861502	-0.336499
MIR505	-0.381777	5.72799	-3.62041	0.000492648	0.00861506	-0.337069
YIPF1	0.399853	8.02194	3.62011	0.000493136	0.00861825	-0.337973
CSF2RA	0.627062	10.0574	3.6184	0.000495983	0.00866262	-0.343222
CYBA	0.472468	10.6415	3.61773	0.000497091	0.00867657	-0.345256
CXXC5	-0.108765	6.92211	-3.61667	0.000498869	0.00869734	-0.348513
ARHGAP5-AS1	-0.123325	3.79486	-3.61665	0.000498898	0.00869734	-0.348566
SELL	0.395764	18.095	3.61564	0.000500594	0.00872149	-0.351659
WBP4	0.160891	6.60319	3.61419	0.000503034	0.00875427	-0.356093
RNA5SP95	-0.294189	5.45363	-3.61415	0.000503098	0.00875427	-0.356208
RNU6-346P	-0.399808	4.94601	-3.61396	0.000503424	0.00875453	-0.356799
ZNF32	-0.139668	5.54925	-3.6129	0.000505216	0.00878027	-0.360039
CENPS	-0.145888	4.71974	-3.61204	0.000506674	0.00880018	-0.362667
IL10RB-DT	0.418835	6.56085	3.61185	0.000506997	0.00880035	-0.363247
SCYL2	0.223141	11.1787	3.61115	0.000508192	0.00881566	-0.365394
RNU6-1311P	-0.365909	4.41302	-3.61002	0.000510108	0.00883784	-0.368823
ASPH	0.696463	7.28054	3.60986	0.000510382	0.00883784	-0.369314
LINC01191	0.257241	5.90091	3.60984	0.000510413	0.00883784	-0.369369
LINC00299	-0.35809	5.78467	-3.6079	0.000513746	0.00888603	-0.375303
LINC01243	-0.196591	3.83598	-3.60782	0.000513889	0.00888603	-0.375556
SNAP23	0.292675	13.5477	3.60767	0.000514143	0.00888603	-0.376007
MIR4301	-0.226589	4.94932	-3.60746	0.000514503	0.00888678	-0.376644
ESS2	0.290779	8.29676	3.60694	0.000515403	0.00889358	-0.378238
NPAP1	-0.223252	6.35091	-3.60687	0.000515529	0.00889358	-0.37846
RAB18	0.272308	9.84104	3.60639	0.000516355	0.00890237	-0.379919
SNORA70I	0.670196	8.77187	3.606	0.000517022	0.00890843	-0.381097
DHTKD1	0.242771	7.87872	3.60474	0.000519223	0.00894087	-0.384969
WDR83	-0.102213	5.75367	-3.60371	0.000521004	0.00896605	-0.38809
MIR934	-0.23634	3.78693	-3.60162	0.000524673	0.00902367	-0.394485
CCDC186	0.422012	9.49222	3.60102	0.000525728	0.0090363	-0.396317
RNA5SP25	-0.256643	5.69237	-3.60083	0.00052606	0.00903648	-0.396892
IST1	0.161413	8.14597	3.59924	0.000528861	0.00907905	-0.401732
CLEC5A	0.438484	5.6453	3.59841	0.000530324	0.00909861	-0.404248
LRRC57	0.163308	6.20039	3.59746	0.000532009	0.00912196	-0.407139
MAFG	0.107294	5.48869	3.59657	0.000533594	0.00913947	-0.409851
NKX2-6	-0.147761	4.99502	-3.59653	0.00053368	0.00913947	-0.409997
TNKS2	0.256231	10.8542	3.59632	0.000534051	0.00914027	-0.410631
PPM1J	-0.0883751	4.40637	-3.59578	0.000535016	0.00915121	-0.412276
RNU7-71P	0.239207	5.53779	3.59529	0.000535893	0.00916064	-0.413768
RNF19B	0.536593	11.1904	3.59368	0.000538777	0.00920332	-0.41866
C10orf88B	-0.12701	4.66257	-3.59353	0.000539044	0.00920332	-0.41911
E2F3-IT1	0.422866	7.95097	3.59215	0.000541536	0.00924026	-0.423313
ABR	0.242045	8.91733	3.59187	0.000542058	0.00924357	-0.424191
RNU4-7P	-0.278402	8.09396	-3.58848	0.000548215	0.0093429	-0.434482
SCRIB	-0.0546781	5.47031	-3.58766	0.000549714	0.00935497	-0.43697
RNU6-1319P	0.643276	9.52664	3.58762	0.000549796	0.00935497	-0.437105
LATS2	0.247698	6.93084	3.58755	0.000549921	0.00935497	-0.437312
CC2D2B	0.161705	5.3664	3.5873	0.000550388	0.00935726	-0.438085
PPP2R2A	0.13906	8.00851	3.58618	0.000552437	0.00938642	-0.44147
C16orf72	0.293003	9.45794	3.58504	0.000554546	0.00941426	-0.444941
RNY3P14	-0.529132	9.98884	-3.58494	0.000554744	0.00941426	-0.445267
MICU1	0.248717	8.99335	3.58355	0.000557319	0.00945226	-0.449486
METRNL	0.433662	5.62558	3.58277	0.00055877	0.00946614	-0.451854
TXN	0.692898	8.87773	3.58275	0.00055881	0.00946614	-0.45192
PNN	-0.317221	8.82542	-3.58223	0.000559779	0.00947683	-0.453497
FAAP100	-0.0946333	5.19264	-3.57981	0.000564305	0.00954275	-0.460833
TRIB1	0.477833	7.29929	3.57962	0.000564663	0.00954275	-0.46141
RMDN3	-0.168564	6.85648	-3.57938	0.00056511	0.00954275	-0.46213
CFAP298-TCP10L	-0.190095	6.44743	-3.57914	0.000565571	0.00954275	-0.462874
ANG	0.986115	11.3417	3.57908	0.000565678	0.00954275	-0.463045
ZBED2	-0.159228	5.99528	-3.57907	0.000565708	0.00954275	-0.463093
ERCC2	-0.0640727	5.2266	-3.57869	0.00056641	0.00954888	-0.464224
RNU6-463P	-0.439668	5.04913	-3.57806	0.00056761	0.00955987	-0.466152
H2BP2	0.414523	6.47117	3.57799	0.000567744	0.00955987	-0.466366
SEMA4D	0.292199	10.8524	3.57781	0.000568081	0.00955987	-0.466907
GSEC	0.354538	7.39152	3.57703	0.000569556	0.0095785	-0.469268
NUP98	0.313279	11.7613	3.57687	0.000569869	0.0095785	-0.469769
RRAGC	0.256377	8.2808	3.57661	0.000570359	0.00958101	-0.470552
MAP3K5	0.350179	11.9737	3.5757	0.000572085	0.00960428	-0.473304
TRIM23	0.218251	7.7401	3.57517	0.000573106	0.00961568	-0.474928
CEP72	-0.183026	5.57132	-3.57492	0.000573585	0.00961798	-0.475689
PKN2	0.388266	11.9681	3.57439	0.000574592	0.00962912	-0.477285
TNRC6A	-0.159995	6.27985	-3.573	0.000577248	0.00966787	-0.481485
TMEM119	0.100841	4.439	3.57223	0.000578743	0.00968715	-0.483841
CDKL1	-0.217119	6.16814	-3.57188	0.000579409	0.00969253	-0.484888
LINC01801	-0.12781	4.94406	-3.5709	0.000581308	0.00971851	-0.487867
SKAP2	0.530449	10.0198	3.57045	0.000582172	0.00972717	-0.489219
SIPA1L1	0.503614	9.09784	3.56975	0.000583533	0.00974413	-0.491345
GSN	0.176687	6.84774	3.56923	0.000584542	0.00975519	-0.492919
ADGRG5	-0.443079	6.78254	-3.56812	0.000586714	0.00978563	-0.496296
HEG1	-0.447168	7.66474	-3.56729	0.000588338	0.00980604	-0.498813
IFNGR2	0.460818	11.4344	3.56713	0.000588634	0.00980604	-0.499271
SOGA1	-0.0736171	5.14012	-3.56678	0.000589331	0.00980951	-0.500349
KCNE1B	0.264945	4.72397	3.56667	0.00058954	0.00980951	-0.500671
DDX47	-0.335446	6.67561	-3.56585	0.00059115	0.00982746	-0.503154
VASP	0.423024	11.1196	3.56577	0.000591317	0.00982746	-0.503412
RPS6KA5	0.398088	9.80006	3.56528	0.000592281	0.00983766	-0.504894
KARS1	-0.348371	9.60738	-3.56498	0.000592858	0.00984143	-0.50578
MAST3	0.511165	9.93635	3.56236	0.000598051	0.00991945	-0.513721
GMEB2	0.151692	6.52759	3.56225	0.000598262	0.00991945	-0.514042
USP30-AS1	-0.35205	6.74821	-3.56207	0.000598621	0.00991956	-0.514589
RASAL2-AS1	-0.13367	4.40824	-3.56185	0.00059906	0.00992098	-0.515255
INTS6L	-0.277202	7.95494	-3.56153	0.000599698	0.00992571	-0.516224
NDUFB3	0.332534	6.92197	3.56094	0.000600876	0.00993023	-0.518011
KRTAP5-AS1	-0.0984499	4.8178	-3.56087	0.00060102	0.00993023	-0.518229
HECW2	0.161336	4.93187	3.5608	0.000601159	0.00993023	-0.51844
RALBP1	0.406784	10.6056	3.5604	0.000601949	0.00993023	-0.519635
PTS	0.184376	7.6528	3.5604	0.00060195	0.00993023	-0.519636
SLC25A38	-0.31548	8.5931	-3.56033	0.000602089	0.00993023	-0.519846
MIR375	-0.211147	3.88643	-3.55996	0.000602834	0.00993663	-0.520972
SOX12	-0.0738921	4.57335	-3.55979	0.000603183	0.00993663	-0.521499
AGO1	0.260422	7.20524	3.55814	0.000606502	0.00997863	-0.526494
RN7SL187P	-0.307702	7.78115	-3.55813	0.00060652	0.00997863	-0.52652
H2BP1	0.580386	9.32226	3.5579	0.000606974	0.00997863	-0.527202
TET1	-0.133634	5.72688	-3.55781	0.000607151	0.00997863	-0.527468
DUSP18	0.292352	7.27701	3.55723	0.000608331	0.00999219	-0.529235
GRAMD1A	0.413161	8.0061	3.55574	0.000611353	0.010036	-0.533745
RNU6-738P	-0.409162	6.09261	-3.55546	0.000611917	0.0100394	-0.534585
RPS20	-0.310543	8.022	-3.55464	0.000613581	0.0100608	-0.537057
PHC1P1	-0.294727	6.98594	-3.55444	0.000613982	0.0100615	-0.537651
S1PR4	0.299964	6.13724	3.55393	0.000615028	0.0100664	-0.5392
PRDX6-AS1	0.233995	6.27622	3.55371	0.00061547	0.0100664	-0.539854
LINC00963	0.191117	7.00044	3.55363	0.000615641	0.0100664	-0.540107
BTBD6	-0.176165	5.94154	-3.5536	0.00061571	0.0100664	-0.540208
CD81	-0.105253	5.01271	-3.55228	0.000618403	0.0101045	-0.544181
SPIN2A	-0.113665	5.15098	-3.55134	0.000620325	0.0101301	-0.547005
SERHL2	-0.08501	4.7842	-3.55109	0.00062085	0.0101327	-0.547774
DLG3	-0.0764945	4.92296	-3.55063	0.000621794	0.0101381	-0.549158
PHAF1	0.298443	8.24589	3.55058	0.000621898	0.0101381	-0.549309
SPON1	-0.10268	4.44876	-3.54875	0.000625684	0.0101939	-0.554832
GLYCTK-AS1	-0.112282	4.14739	-3.54644	0.00063049	0.0102663	-0.561796
KCNJ14	-0.146625	4.94101	-3.54486	0.0006338	0.0103142	-0.566559
CYP4F24P	0.174085	4.93053	3.54407	0.000635459	0.0103352	-0.568938
SPI1	0.438666	10.8582	3.54353	0.000636605	0.0103479	-0.570578
RNY3P5	-0.306575	4.54918	-3.5431	0.000637507	0.0103566	-0.571866
RNU6-282P	-0.394933	4.7093	-3.54189	0.000640068	0.0103862	-0.575514
MSL2	0.172977	10.7314	3.54189	0.00064007	0.0103862	-0.575516
TMF1	0.260801	8.72052	3.54159	0.000640701	0.0103904	-0.576412
DENND10	0.289103	9.28665	3.54115	0.000641647	0.0103998	-0.577754
POU3F1	-0.097208	3.85017	-3.54043	0.000643167	0.0104184	-0.579907
RNU6-548P	-0.26759	5.98741	-3.54003	0.000644018	0.0104262	-0.58111
LRRN1	0.385614	5.31197	3.53927	0.000645638	0.0104464	-0.583396
OTUD1	0.14491	7.44836	3.53902	0.000646177	0.0104491	-0.584155
VNN3	0.947852	10.4993	3.53863	0.000647005	0.0104565	-0.585321
RNU4-33P	0.490698	10.0893	3.53823	0.000647871	0.0104624	-0.586537
USP32	0.418927	12.3723	3.53804	0.000648278	0.0104624	-0.587108
TSPAN14	0.154567	7.04244	3.53794	0.000648486	0.0104624	-0.5874
RN7SKP16	0.320494	10.8855	3.53722	0.000650043	0.0104815	-0.589582
GPSM2	0.27884	6.5302	3.53696	0.000650589	0.0104816	-0.590346
BLM	-0.178389	5.87981	-3.53675	0.000651055	0.0104816	-0.590997
RNA5SP129	-0.28969	7.0387	-3.5367	0.000651164	0.0104816	-0.591148
PGLYRP1	0.942369	8.10038	3.53652	0.000651556	0.0104819	-0.591696
TFE3	0.296935	8.32625	3.53568	0.000653359	0.0105049	-0.59421
MMGT1	0.223637	7.66814	3.53495	0.000654948	0.0105244	-0.596419
RNU4-2	-0.536136	17.4386	-3.53463	0.00065563	0.0105294	-0.597366
LINC00298	-0.16576	5.35695	-3.53405	0.00065688	0.0105434	-0.599098
GTF2IP20	0.203866	19.2068	3.53334	0.000658424	0.0105622	-0.601234
RNU6-132P	-0.601083	10.967	-3.53294	0.000659306	0.0105703	-0.602452
SLC25A43	-0.14341	6.23734	-3.53193	0.000661501	0.0105955	-0.605475
TYMP	0.2957	8.2027	3.53181	0.000661762	0.0105955	-0.605834
CUL4B	0.239245	9.46472	3.5317	0.000662005	0.0105955	-0.606168
HLA-F-AS1	-0.143553	6.31527	-3.53042	0.000664811	0.0106343	-0.610015
CCNYL6	-0.158649	4.30178	-3.52938	0.000667103	0.0106649	-0.613145
RAB44	-0.154348	5.62154	-3.52861	0.000668815	0.0106862	-0.615476
NDUFB10	-0.337362	9.47133	-3.52798	0.000670191	0.0107021	-0.617344
SUSD3	-0.212653	7.7458	-3.52749	0.000671293	0.0107137	-0.618839
PIK3CD	0.327115	10.0954	3.52455	0.000677824	0.0108118	-0.627643
PCED1A	-0.141599	6.30822	-3.52294	0.000681452	0.0108591	-0.632498
ENTR1	-0.123561	6.08896	-3.52289	0.000681565	0.0108591	-0.632648
METTL13	-0.182915	7.49361	-3.52189	0.000683808	0.0108887	-0.635635
RPS19	-0.691004	10.7275	-3.52109	0.000685604	0.0109111	-0.638021
RPUSD2	-0.089612	5.21908	-3.5198	0.000688528	0.0109514	-0.64189
ALOX15	-0.556319	5.82357	-3.51864	0.000691188	0.0109875	-0.645395
ARRB2	0.380106	15.221	3.51706	0.000694791	0.0110318	-0.650122
KCNJ15	0.923964	14.3296	3.51698	0.000694961	0.0110318	-0.650344
VPS39	0.198885	10.5403	3.5169	0.000695151	0.0110318	-0.650593
PMS2P4	-0.379704	10.8729	-3.51657	0.000695917	0.0110378	-0.651595
SNORD115-28	-0.225395	3.5388	-3.51609	0.000697	0.0110456	-0.653008
ZNF592	0.273438	9.48074	3.51601	0.000697195	0.0110456	-0.653263
RPAIN	-0.220525	7.39141	-3.51572	0.000697857	0.0110499	-0.654125
GLS2	-0.0633899	4.46673	-3.51523	0.000698992	0.0110576	-0.655602
ZFP36	0.767206	13.6916	3.51517	0.000699133	0.0110576	-0.655786
PIK3R2	-0.145143	6.57124	-3.51493	0.000699676	0.01106	-0.656492
NPM1P5	-0.325363	6.00977	-3.51439	0.000700916	0.0110734	-0.658101
LINC02030	-0.19932	4.73764	-3.51338	0.000703267	0.0111043	-0.661145
FBF1	-0.0609832	5.39634	-3.51191	0.000706679	0.0111519	-0.665545
NAB1	0.162894	7.90705	3.51141	0.000707846	0.0111641	-0.667044
CPPED1	0.481645	15.012	3.51088	0.000709068	0.0111719	-0.668612
ASB8	0.244301	9.4047	3.51085	0.00070914	0.0111719	-0.668704
CEP97	0.273379	7.09276	3.5093	0.000712767	0.0112183	-0.673341
RN7SL213P	-0.22205	4.46178	-3.50925	0.000712881	0.0112183	-0.673486
GNB2	0.222646	8.42478	3.50871	0.000714169	0.0112323	-0.675127
ZNF18	0.115558	6.84969	3.50837	0.000714968	0.0112386	-0.676144
RPS21	-0.51236	7.94067	-3.50748	0.000717049	0.011265	-0.678785
SRPK2	0.266357	9.78867	3.50723	0.000717647	0.0112681	-0.679542
TMEM38A	0.110769	5.10011	3.5068	0.000718664	0.0112778	-0.68083
LONRF1	0.268447	6.61776	3.5065	0.000719376	0.0112827	-0.68173
SEPTIN7P14	0.284122	8.49682	3.50575	0.000721158	0.0112981	-0.683978
RNU6-1094P	-0.348847	7.08554	-3.50561	0.000721476	0.0112981	-0.684378
PSTPIP2	0.617348	8.73954	3.50557	0.000721568	0.0112981	-0.684494
HERC2P4	-0.187108	6.33166	-3.50533	0.000722144	0.0113009	-0.68522
RALGDS	-0.205744	6.73895	-3.5049	0.000723163	0.0113105	-0.686501
SIX2	-0.159842	5.61809	-3.5034	0.000726746	0.0113603	-0.690993
ST3GAL4	0.243441	6.1257	3.50316	0.000727329	0.0113628	-0.691721
TIMELESS	-0.0991667	5.12613	-3.50299	0.00072772	0.0113628	-0.692209
RNU6-362P	-0.220372	5.53151	-3.50249	0.000728918	0.0113748	-0.693705
BCL2A1	0.798794	8.23319	3.50233	0.000729295	0.0113748	-0.694174
FAM114A2	-0.0926508	6.46878	-3.50156	0.000731144	0.0113955	-0.696475
ARHGAP17	-0.39184	8.14396	-3.50144	0.00073143	0.0113955	-0.696831
RNU6-756P	-0.408721	6.89401	-3.50077	0.000733046	0.0114143	-0.698836
SCAMP3	-0.168279	7.05917	-3.50018	0.000734482	0.0114304	-0.700614
KDM4B	0.233776	6.80975	3.49989	0.000735174	0.0114348	-0.701469
CENPP	-0.15695	4.49217	-3.49972	0.00073559	0.011435	-0.701984
MIR3136	0.282164	5.82057	3.49901	0.000737304	0.0114553	-0.704098
C17orf97	-0.150394	4.16307	-3.49832	0.000738986	0.0114751	-0.706169
SPHK2	-0.0709118	5.74033	-3.49716	0.000741808	0.0115066	-0.709631
CEP126	-0.19376	5.41157	-3.49715	0.000741833	0.0115066	-0.709662
RNU6-865P	-0.247778	5.78582	-3.49635	0.000743777	0.0115273	-0.71204
DTNB-AS1	-0.151203	4.11625	-3.49627	0.000743984	0.0115273	-0.712293
PKD1	-0.105929	6.0228	-3.49603	0.00074456	0.0115298	-0.712996
DONSON	-0.105804	5.49943	-3.49525	0.000746461	0.0115529	-0.715312
DAAM2	0.504178	5.41207	3.49453	0.000748225	0.0115738	-0.717457
CHST12	-0.226701	6.53508	-3.49432	0.000748748	0.0115756	-0.718092
RNU6-858P	-0.399804	4.28256	-3.49396	0.000749627	0.0115828	-0.719157
STK16	0.170033	6.46751	3.49278	0.000752556	0.0116217	-0.722701
GOLGA7	0.243765	9.11501	3.49232	0.000753672	0.0116325	-0.724046
MTERF3	-0.236212	6.43672	-3.49199	0.000754506	0.011639	-0.725051
RNA5SP417	-0.152789	8.30053	-3.49164	0.000755372	0.011646	-0.726093
RN7SKP292	0.24399	7.31076	3.49117	0.000756529	0.0116574	-0.727483
YLPM1	-0.314071	8.59308	-3.48978	0.000759984	0.0117043	-0.731623
RNF111	0.274956	9.68324	3.48868	0.000762739	0.0117403	-0.734909
DNAAF5	-0.0623149	5.86453	-3.48839	0.000763451	0.0117448	-0.735756
AKAP1	-0.115263	5.14785	-3.48734	0.000766104	0.0117792	-0.738908
SPIN3	-0.164199	5.68386	-3.4868	0.000767464	0.0117936	-0.740518
P2RX1	0.830344	10.0587	3.48656	0.000768051	0.0117962	-0.741212
AMIGO2	-0.119371	5.46576	-3.48546	0.000770819	0.0118323	-0.744479
RNU7-11P	0.278463	9.77686	3.48517	0.000771555	0.0118371	-0.745347
RPSAP69	-0.317015	5.19899	-3.48445	0.000773374	0.0118582	-0.747485
GTF2A1	0.200951	8.76202	3.48418	0.000774078	0.0118582	-0.748312
FMO3	-0.13383	4.39518	-3.48404	0.000774424	0.0118582	-0.748717
SOX17	-0.104565	4.6116	-3.48396	0.000774618	0.0118582	-0.748945
C15orf62	-0.131919	4.20672	-3.48361	0.000775513	0.0118655	-0.749993
OR52K3P	0.533269	7.59543	3.48341	0.000776018	0.0118668	-0.750585
MYPOP	-0.186112	4.9368	-3.48232	0.000778798	0.0119028	-0.753833
TBC1D27P	-0.075576	4.64903	-3.48211	0.000779338	0.0119046	-0.754462
PLD1	0.190683	5.85243	3.48149	0.000780917	0.0119222	-0.7563
ST13	-0.374822	9.49444	-3.48096	0.00078229	0.0119367	-0.757895
CCDC91	-0.370037	8.77284	-3.47983	0.00078519	0.0119744	-0.761256
RCL1	-0.163257	6.38598	-3.47966	0.000785612	0.0119744	-0.761743
SLC35E3	0.229318	5.95319	3.47907	0.000787123	0.011991	-0.763488
USP15	0.470411	13.7644	3.47852	0.000788556	0.0120008	-0.76514
USP22	0.181535	9.82293	3.47849	0.000788624	0.0120008	-0.765218
TRIM25	0.424992	9.45546	3.47678	0.000793064	0.0120577	-0.770316
RNF114	0.280339	10.0329	3.47672	0.000793221	0.0120577	-0.770496
LINC02910	0.296143	7.24842	3.47619	0.000794595	0.0120721	-0.772066
SIPA1L2	0.937956	8.23689	3.47459	0.000798759	0.0121288	-0.776812
DDX11-AS1	-0.13439	4.77536	-3.47278	0.000803492	0.0121941	-0.782176
MIR371B	0.342382	6.39374	3.47251	0.000804212	0.0121976	-0.782989
MIR1260A	-0.306959	7.44609	-3.47237	0.000804588	0.0121976	-0.783413
MTG1	-0.132132	6.13268	-3.4714	0.000807146	0.0122298	-0.786295
CYP4F11	0.19986	4.76988	3.47111	0.000807908	0.0122347	-0.787152
FOXP1-IT1	0.367984	7.55867	3.47003	0.000810751	0.0122689	-0.790341
GRK6	0.313609	9.64528	3.46992	0.000811036	0.0122689	-0.79066
TADA1	-0.202517	6.05296	-3.46955	0.000812019	0.0122719	-0.791759
ACSS1	-0.157056	6.00854	-3.46952	0.000812105	0.0122719	-0.791856
AGTRAP	0.537609	9.0724	3.46784	0.000816583	0.0123277	-0.796847
GOLGA8B	-0.608994	9.79487	-3.4678	0.00081668	0.0123277	-0.796954
OSTF1P1	0.236903	5.22893	3.46728	0.000818062	0.012342	-0.798489
BCAT1	0.517038	5.33919	3.46709	0.000818588	0.0123428	-0.799073
ADGRL1	-0.118085	5.46664	-3.46694	0.000818995	0.0123428	-0.799524
NACA2	-0.446187	9.04193	-3.4663	0.000820692	0.0123618	-0.801403
ATP23	-0.20751	6.27904	-3.46491	0.00082442	0.0124113	-0.805516
DENND5A	0.433811	11.6331	3.46459	0.000825279	0.0124176	-0.806462
CDRT15L2	-0.146058	4.13961	-3.46361	0.00082795	0.0124509	-0.809394
RAB14	0.150936	10.1748	3.46345	0.000828381	0.0124509	-0.809866
CRCP	0.218921	9.57454	3.4628	0.000830117	0.0124663	-0.811766
RAB5A	0.195646	9.70029	3.46263	0.000830582	0.0124663	-0.812275
LINC01127	0.582622	7.36445	3.46258	0.000830731	0.0124663	-0.812438
SRBD1	0.30003	7.67897	3.4583	0.0008424	0.0126344	-0.825096
OSGEPL1	-0.199051	5.79737	-3.45813	0.000842884	0.0126344	-0.825617
TMEM134	-0.118154	6.00851	-3.45798	0.000843278	0.0126344	-0.826042
CDV3	0.165979	12.1176	3.45713	0.000845633	0.0126602	-0.828572
ITGAX	0.594397	12.8153	3.45698	0.00084604	0.0126602	-0.829008
RN7SL7P	-0.385137	12.4395	-3.45687	0.000846352	0.0126602	-0.829343
ADNP2	0.230338	7.73815	3.45657	0.000847184	0.0126659	-0.830234
ECI2	-0.287021	7.3236	-3.45632	0.00084786	0.0126693	-0.830959
GPR108	0.43246	8.40963	3.45586	0.000849144	0.0126815	-0.832331
H3-3A	0.389876	14.9692	3.4557	0.000849577	0.0126815	-0.832794
TTN-AS1	0.212677	5.56745	3.45454	0.000852802	0.0127229	-0.836232
CSF3R	0.580338	14.6537	3.45428	0.000853527	0.0127269	-0.837003
VIPAS39	0.23636	8.899	3.45281	0.000857603	0.0127809	-0.841325
SIGLEC8	-0.242338	5.36042	-3.45247	0.000858553	0.0127883	-0.84233
RBBP7	-0.235321	7.81153	-3.45172	0.00086067	0.0128131	-0.844564
PDLIM5	0.24684	8.11795	3.45141	0.000861533	0.0128191	-0.845473
NDFIP2	-0.0982898	5.08292	-3.45055	0.00086396	0.0128484	-0.848025
THOC5	0.273668	9.52092	3.44934	0.00086735	0.012892	-0.851577
GSTA4	-0.124222	4.76762	-3.44861	0.000869435	0.0129162	-0.853755
PPM1D	0.277021	8.21973	3.44747	0.000872648	0.0129554	-0.857102
ZNFX1	0.351483	9.55728	3.44722	0.000873374	0.0129554	-0.857856
PRR14L	0.149473	8.96635	3.44717	0.000873506	0.0129554	-0.857994
PTTG1IP	0.245385	9.80561	3.44703	0.000873914	0.0129554	-0.858417
P2RY6	-0.0818743	5.09753	-3.44677	0.000874654	0.0129595	-0.859185
MIB1	0.194023	8.58911	3.44589	0.000877166	0.0129867	-0.861786
UNC13D	0.306657	8.66293	3.4458	0.000877411	0.0129867	-0.862039
PTP4A1P4	0.283587	5.52608	3.44495	0.000879853	0.013016	-0.86456
HIPK2	0.403095	9.53793	3.44434	0.000881586	0.0130348	-0.866346
REM2	0.334355	7.61059	3.4441	0.000882288	0.0130383	-0.867067
TIAL1	-0.190479	8.42709	-3.44157	0.000889582	0.0131347	-0.874534
RAB40AL	0.154171	3.8981	3.44151	0.000889742	0.0131347	-0.874698
TOP1	0.2791	11.4473	3.4398	0.000894713	0.0132011	-0.87975
TRMT1L	0.171463	8.25855	3.43924	0.000896332	0.0132181	-0.88139
GRPR	0.106526	3.79722	3.4384	0.00089879	0.0132474	-0.883873
NSUN5P1	-0.230163	7.61796	-3.43807	0.000899758	0.0132544	-0.884849
MIR4492	-0.153503	3.95088	-3.43791	0.000900205	0.0132544	-0.8853
UBE2DNL	-0.105871	4.03543	-3.43771	0.000900785	0.013256	-0.885884
RNU6-474P	-0.306886	5.66057	-3.43752	0.000901343	0.0132562	-0.886445
FBXW8	-0.215278	6.91658	-3.43739	0.000901742	0.0132562	-0.886846
MAN2B2	0.218622	7.96954	3.43672	0.000903707	0.0132781	-0.888821
GALNT3	0.336132	7.84807	3.43654	0.000904232	0.0132789	-0.889348
IPPK	0.109547	6.13496	3.43574	0.00090659	0.0133024	-0.891708
WLS	0.783196	9.1008	3.43567	0.000906776	0.0133024	-0.891895
RNU6-1331P	-0.528631	9.48087	-3.43427	0.000910907	0.013356	-0.896017
GEM	-0.102472	4.24937	-3.43392	0.000911947	0.0133603	-0.897051
RIPOR2	0.297054	15.7051	3.43385	0.000912146	0.0133603	-0.897249
TMEM25	-0.0674999	5.8632	-3.43346	0.00091331	0.0133703	-0.898405
ERGIC2	0.472886	9.61017	3.43295	0.000914817	0.0133854	-0.8999
BAG4	0.158002	8.14839	3.43276	0.000915407	0.0133855	-0.900484
SYS1	0.164104	6.99524	3.43263	0.000915769	0.0133855	-0.900843
IER3	0.461459	6.79485	3.43192	0.000917903	0.0134097	-0.902953
EPS15L1	0.296302	10.0813	3.43114	0.000920232	0.0134295	-0.905251
RPL10A	-0.396664	8.21778	-3.43102	0.000920581	0.0134295	-0.905594
RNU6-799P	-0.269645	6.51303	-3.43085	0.000921098	0.0134295	-0.906103
DEPDC5	-0.218325	7.42811	-3.43078	0.000921281	0.0134295	-0.906284
RN7SKP296	0.566535	7.95941	3.43066	0.000921643	0.0134295	-0.90664
TNFSF13B	0.670226	9.85191	3.43039	0.000922445	0.0134342	-0.907429
BAGE2	0.174709	9.67761	3.42929	0.000925769	0.0134755	-0.91069
ZNF236	-0.256918	7.52564	-3.42913	0.000926242	0.0134755	-0.911152
YWHAB	0.206851	11.1987	3.42783	0.000930139	0.0135204	-0.914959
HNRNPDL	-0.423822	11.7669	-3.42779	0.000930284	0.0135204	-0.9151
RNU6-419P	-0.497578	11.2525	-3.4276	0.00093086	0.0135217	-0.915661
RPSAP9	-0.227834	4.80334	-3.42449	0.000940265	0.0136509	-0.924773
KIAA0040	0.387453	11.0482	3.42434	0.00094072	0.0136509	-0.925212
IDO1	-0.326033	5.56656	-3.42406	0.000941585	0.0136564	-0.926045
GPATCH2	-0.181904	5.50387	-3.42371	0.000942656	0.0136649	-0.927076
BPTF	-0.222274	11.9762	-3.42186	0.000948334	0.0137401	-0.932518
RNU7-185P	0.266178	6.22691	3.41908	0.000956899	0.0138571	-0.940668
MDGA1	-0.12259	4.6699	-3.41832	0.000959262	0.0138803	-0.942902
HYAL3	-0.091324	5.65454	-3.41824	0.000959493	0.0138803	-0.943121
FES	0.209789	6.49494	3.41789	0.000960597	0.0138892	-0.944162
ANKAR	-0.216199	6.34408	-3.41772	0.000961135	0.0138898	-0.94467
N4BP1	0.409423	10.9951	3.41664	0.000964477	0.0139309	-0.947815
RNU7-12P	0.292493	6.86549	3.41363	0.000973926	0.0140564	-0.95665
CBLN2	-0.09302	3.79881	-3.41343	0.000974563	0.0140564	-0.957242
RNU6-658P	-0.388922	9.80231	-3.41336	0.000974776	0.0140564	-0.95744
ADM	0.405196	6.56386	3.41313	0.000975496	0.0140564	-0.958109
SSBP4	-0.0740954	4.59472	-3.41308	0.000975658	0.0140564	-0.95826
RNU6-832P	-0.24522	7.54308	-3.41261	0.000977127	0.0140703	-0.959623
RNF165	-0.170172	4.46261	-3.41069	0.000983216	0.0141474	-0.965252
CHRM2	-0.105923	4.09148	-3.41056	0.000983652	0.0141474	-0.965654
H2BC21	0.719559	11.6599	3.41032	0.000984398	0.0141474	-0.96634
ORM1	0.662214	6.75754	3.41029	0.000984494	0.0141474	-0.966428
PSTPIP1	0.191471	7.32716	3.40995	0.000985572	0.014154	-0.96742
RNU4-18P	-0.246805	6.94213	-3.40983	0.000985955	0.014154	-0.967772
HNRNPD	-0.245086	10.5517	-3.40958	0.000986751	0.0141582	-0.968503
RBMS1	0.187285	9.5541	3.40919	0.000987991	0.0141649	-0.969641
GALNT1	0.343151	8.74364	3.40899	0.000988644	0.0141649	-0.97024
ARMT1	0.251225	7.27724	3.40896	0.000988727	0.0141649	-0.970315
ITGB7	-0.490919	8.35485	-3.40696	0.000995144	0.0142496	-0.976176
RNU6-480P	-0.465793	8.91516	-3.40612	0.000997864	0.0142812	-0.978649
MIR656	-0.169512	5.40064	-3.40366	0.00100582	0.0143772	-0.985843
CMTM3	0.241189	8.19378	3.40358	0.00100606	0.0143772	-0.986055
LINC01226	-0.127898	5.00699	-3.40357	0.0010061	0.0143772	-0.986099
IREB2	0.241275	9.77784	3.40237	0.00100999	0.0144254	-0.989588
RPL12	-0.519927	10.4133	-3.39987	0.0010182	0.0145352	-0.996919
STRN	0.171542	8.82715	3.39947	0.00101949	0.0145463	-0.998069
KIAA0319	0.226591	5.55167	3.39887	0.00102147	0.0145621	-0.999827
ZSCAN18	-0.0888823	4.50499	-3.39882	0.00102163	0.0145621	-0.999966
LINC01220	0.345358	6.10604	3.3979	0.00102468	0.0145982	-1.00267
MFSD14C	0.213551	8.29366	3.39586	0.00103143	0.0146869	-1.00862
TENT4A	-0.252165	7.47636	-3.39542	0.00103289	0.0147003	-1.00989
DVL1	-0.0547795	6.22088	-3.39512	0.00103389	0.0147034	-1.01077
PVALEF	-0.0882913	5.04276	-3.39494	0.00103449	0.0147034	-1.01129
SLC35A2	0.100592	5.73734	3.39488	0.00103468	0.0147034	-1.01146
NCF1	0.559696	14.637	3.3943	0.00103665	0.014724	-1.01318
AMN1	0.313317	8.11594	3.39387	0.00103806	0.0147366	-1.01442
MUS81	-0.0844575	5.69436	-3.3934	0.00103964	0.0147516	-1.0158
RNU6-558P	-0.634873	10.3385	-3.3931	0.00104064	0.0147583	-1.01666
RPL10P19	-0.298522	6.92594	-3.39289	0.00104136	0.014761	-1.01729
BRF1	-0.0868506	6.12334	-3.39262	0.00104225	0.0147662	-1.01806
ADGRE5	0.444311	14.4872	3.39235	0.00104318	0.014772	-1.01887
CPNE2	0.479923	8.18894	3.39126	0.00104684	0.0148107	-1.02204
RNU4-61P	-0.449068	6.42717	-3.39114	0.00104725	0.0148107	-1.0224
PIAS1	0.272625	14.5477	3.39106	0.00104749	0.0148107	-1.02261
FNBP4	-0.519234	11.7219	-3.38971	0.00105208	0.0148627	-1.02656
ATP6V0E1	0.535195	13.5349	3.38966	0.00105223	0.0148627	-1.02669
SLC2A1-AS1	-0.109767	4.08094	-3.38935	0.00105331	0.0148705	-1.02762
CNNM2	-0.113321	5.57796	-3.38916	0.00105392	0.0148717	-1.02815
NT5C2	0.187212	7.29749	3.38842	0.00105646	0.0149	-1.03032
RNU6-1189P	-0.295113	6.44984	-3.38789	0.00105824	0.0149177	-1.03185
RNU6-446P	-0.233953	3.48019	-3.38747	0.00105969	0.014921	-1.03309
GAS7	0.394907	8.19199	3.38746	0.00105974	0.014921	-1.03313
[truncated: 26,139 more rows]

## Sheet: Supplementary Table 6
Supplementary Table 6. The Pearson’s correlation analysis on Neutrophil-related and PCD-related genes.
Neutrophil-related genes	PCD-related genes	cor	pvalue
ARG1	AATF	0.261318	0.0354987
CCR7	AATF	0.232392	0.062484
CD14	AATF	0.596201	1.6e-07
CD177	AATF	0.241363	0.0527554
CD24	AATF	0.295665	0.0167933
CD33	AATF	0.497139	2.52e-05
CD47	AATF	-0.252593	0.0423563
CD63	AATF	0.551029	1.97e-06
CD86	AATF	0.346366	0.00470797
CEACAM8	AATF	0.127416	0.311798
CXCR1	AATF	0.488229	3.7e-05
CXCR2	AATF	0.330817	0.00711057
CXCR4	AATF	0.480456	5.11e-05
ELANE	AATF	0.344743	0.00491967
FCGR3A	AATF	0.410602	0.00068057
FLT1	AATF	-0.0664234	0.599088
HLA-DRA	AATF	0.257832	0.0381185
HLA-DRB1	AATF	0.453398	0.000148921
HLA-DRB3	AATF	0.458007	0.000124897
HLA-DRB4	AATF	0.502653	1.98e-05
HLA-DRB5	AATF	0.0205781	0.870751
HLA-DRB6	AATF	0.475483	6.26e-05
ICAM1	AATF	0.389899	0.00132478
IL17RA	AATF	0.305991	0.0131795
ITGA4	AATF	-0.307447	0.0127282
ITGAM	AATF	0.330634	0.00714425
ITGAX	AATF	0.304672	0.0136
LY6G5B	AATF	-0.0991071	0.432184
LY6G5C	AATF	0.57718	4.83e-07
MME	AATF	0.277493	0.0252237
OLFM4	AATF	0.0896086	0.477791
PECAM1	AATF	0.445954	0.000196825
PRTN3	AATF	0.126492	0.315349
PTPRC	AATF	-0.185965	0.138027
SELL	AATF	0.547222	2.39e-06
SPN	AATF	-0.0998733	0.428616
TLR2	AATF	0.153669	0.221648
TLR4	AATF	0.203478	0.104009
TLR5	AATF	0.0664675	0.598845
TLR7	AATF	-0.111532	0.376419
TLR8	AATF	0.253457	0.0416317
ARG1	ABCA2	-0.179041	0.153572
CCR7	ABCA2	0.0409328	0.746133
CD14	ABCA2	0.0683108	0.588724
CD177	ABCA2	0.128854	0.306324
CD24	ABCA2	-0.268961	0.0302769
CD33	ABCA2	-0.0593979	0.638352
CD47	ABCA2	0.176656	0.159217
CD63	ABCA2	-0.0987013	0.434081
CD86	ABCA2	0.137619	0.274306
CEACAM8	ABCA2	-0.352323	0.00399799
CXCR1	ABCA2	-0.0676924	0.592111
CXCR2	ABCA2	-0.042429	0.737182
CXCR4	ABCA2	0.0381344	0.762962
ELANE	ABCA2	-0.246654	0.0476223
FCGR3A	ABCA2	0.0524665	0.678085
FLT1	ABCA2	-0.136105	0.279668
HLA-DRA	ABCA2	0.151615	0.227962
HLA-DRB1	ABCA2	0.0717209	0.570208
HLA-DRB3	ABCA2	0.0447735	0.723227
HLA-DRB4	ABCA2	-0.00529809	0.96659
HLA-DRB5	ABCA2	-0.00692489	0.95634
HLA-DRB6	ABCA2	0.0893933	0.478854
ICAM1	ABCA2	-0.0201022	0.873716
IL17RA	ABCA2	-0.132073	0.294294
ITGA4	ABCA2	0.173644	0.166563
ITGAM	ABCA2	0.0216233	0.864248
ITGAX	ABCA2	0.127303	0.312228
LY6G5B	ABCA2	0.122885	0.329455
LY6G5C	ABCA2	0.0186998	0.882461
MME	ABCA2	-0.0806328	0.523142
OLFM4	ABCA2	-0.368678	0.00251171
PECAM1	ABCA2	0.0060661	0.96175
PRTN3	ABCA2	-0.0916549	0.467754
PTPRC	ABCA2	0.189836	0.129869
SELL	ABCA2	0.0261965	0.8359
SPN	ABCA2	0.162694	0.195363
TLR2	ABCA2	-0.10211	0.418294
TLR4	ABCA2	-0.0398299	0.752751
TLR5	ABCA2	0.00157406	0.990071
TLR7	ABCA2	-0.0387672	0.759147
TLR8	ABCA2	-0.114343	0.364431
ARG1	ABCB9	0.286401	0.0207271
CCR7	ABCB9	-0.437889	0.000264377
CD14	ABCB9	-0.127972	0.309672
CD177	ABCB9	0.212103	0.0898461
CD24	ABCB9	0.118407	0.347517
CD33	ABCB9	-0.283649	0.0220372
CD47	ABCB9	-0.276179	0.0259521
CD63	ABCB9	-0.0149662	0.905809
CD86	ABCB9	-0.124873	0.321632
CEACAM8	ABCB9	0.160827	0.200609
CXCR1	ABCB9	0.0545498	0.666044
CXCR2	ABCB9	0.0813757	0.519308
CXCR4	ABCB9	-0.173981	0.165728
ELANE	ABCB9	0.0459332	0.716357
FCGR3A	ABCB9	-0.0508591	0.687431
FLT1	ABCB9	0.41815	0.000528095
HLA-DRA	ABCB9	-0.171621	0.171635
HLA-DRB1	ABCB9	-0.165512	0.187631
HLA-DRB3	ABCB9	-0.0799644	0.526603
HLA-DRB4	ABCB9	-0.0598476	0.635807
HLA-DRB5	ABCB9	-0.066859	0.596689
HLA-DRB6	ABCB9	-0.105391	0.40342
ICAM1	ABCB9	-0.250702	0.0439778
IL17RA	ABCB9	0.0317768	0.801594
ITGA4	ABCB9	-0.313172	0.0110812
ITGAM	ABCB9	0.0373158	0.767906
ITGAX	ABCB9	-0.0689331	0.585326
LY6G5B	ABCB9	-0.233394	0.0613303
LY6G5C	ABCB9	0.0365168	0.772741
MME	ABCB9	0.146472	0.244313
OLFM4	ABCB9	0.21828	0.0806693
PECAM1	ABCB9	-0.0498681	0.693216
PRTN3	ABCB9	0.247188	0.0471277
PTPRC	ABCB9	-0.190361	0.128791
SELL	ABCB9	-0.0720925	0.568207
SPN	ABCB9	-0.330036	0.00725543
TLR2	ABCB9	0.187846	0.134015
TLR4	ABCB9	0.178856	0.154005
TLR5	ABCB9	0.0487744	0.699621
TLR7	ABCB9	-0.129231	0.304898
TLR8	ABCB9	0.157432	0.210403
ARG1	ABHD2	0.516805	1.05e-05
CCR7	ABHD2	-0.287048	0.0204293
CD14	ABHD2	-0.00332342	0.979038
CD177	ABHD2	0.33063	0.00714507
CD24	ABHD2	0.171918	0.170882
CD33	ABHD2	-0.118259	0.348127
CD47	ABHD2	-0.452713	0.000152835
CD63	ABHD2	0.314493	0.0107285
CD86	ABHD2	-0.343517	0.00508522
CEACAM8	ABHD2	0.361491	0.00309
CXCR1	ABHD2	0.611405	6.31e-08
CXCR2	ABHD2	0.566367	8.77e-07
CXCR4	ABHD2	0.245452	0.0487512
ELANE	ABHD2	0.276037	0.0260317
FCGR3A	ABHD2	0.241703	0.0524126
FLT1	ABHD2	0.285455	0.02117
HLA-DRA	ABHD2	-0.487932	3.74e-05
HLA-DRB1	ABHD2	-0.250893	0.0438124
HLA-DRB3	ABHD2	-0.205439	0.100646
HLA-DRB4	ABHD2	-0.250638	0.0440341
HLA-DRB5	ABHD2	0.0205853	0.870706
HLA-DRB6	ABHD2	-0.211176	0.0912917
ICAM1	ABHD2	0.336894	0.0060669
IL17RA	ABHD2	0.538261	3.75e-06
ITGA4	ABHD2	-0.528261	6.1e-06
ITGAM	ABHD2	0.497543	2.48e-05
ITGAX	ABHD2	0.58312	3.45e-07
LY6G5B	ABHD2	0.0969538	0.442302
LY6G5C	ABHD2	0.336568	0.00611935
MME	ABHD2	0.688552	2.31e-10
OLFM4	ABHD2	0.273433	0.0275315
PECAM1	ABHD2	0.214035	0.0868921
PRTN3	ABHD2	0.297709	0.0160173
PTPRC	ABHD2	-0.258249	0.0377972
SELL	ABHD2	0.366614	0.00266695
SPN	ABHD2	-0.496869	2.55e-05
TLR2	ABHD2	0.444533	0.000207438
TLR4	ABHD2	0.665141	1.51e-09
TLR5	ABHD2	0.153438	0.222353
TLR7	ABHD2	-0.398379	0.00101366
TLR8	ABHD2	0.475497	6.26e-05
ARG1	ABHD4	0.545657	2.59e-06
CCR7	ABHD4	-0.0370061	0.769779
CD14	ABHD4	0.474235	6.59e-05
CD177	ABHD4	0.349987	0.00426428
CD24	ABHD4	0.302824	0.0142088
CD33	ABHD4	0.370856	0.00235665
CD47	ABHD4	-0.536852	4.02e-06
CD63	ABHD4	0.677147	5.89e-10
CD86	ABHD4	0.0687209	0.586483
CEACAM8	ABHD4	0.192517	0.124437
CXCR1	ABHD4	0.758935	2.39e-13
CXCR2	ABHD4	0.650513	4.48e-09
CXCR4	ABHD4	0.473416	6.81e-05
ELANE	ABHD4	0.446106	0.000195723
FCGR3A	ABHD4	0.520287	8.9e-06
FLT1	ABHD4	0.0807146	0.522719
HLA-DRA	ABHD4	-0.0841298	0.505221
HLA-DRB1	ABHD4	0.129529	0.303773
HLA-DRB3	ABHD4	0.181466	0.147987
HLA-DRB4	ABHD4	0.226602	0.0694985
HLA-DRB5	ABHD4	-0.0302481	0.810957
HLA-DRB6	ABHD4	0.192345	0.124779
ICAM1	ABHD4	0.507653	1.59e-05
IL17RA	ABHD4	0.580485	4.01e-07
ITGA4	ABHD4	-0.581342	3.82e-07
ITGAM	ABHD4	0.507781	1.58e-05
ITGAX	ABHD4	0.599611	1.31e-07
LY6G5B	ABHD4	-0.00641022	0.959582
LY6G5C	ABHD4	0.623979	2.8e-08
MME	ABHD4	0.523442	7.68e-06
OLFM4	ABHD4	0.102696	0.415616
PECAM1	ABHD4	0.477272	5.82e-05
PRTN3	ABHD4	0.227604	0.0682413
PTPRC	ABHD4	-0.337722	0.00593576
SELL	ABHD4	0.699007	9.44e-11
SPN	ABHD4	-0.420435	0.000488481
TLR2	ABHD4	0.425308	0.000412906
TLR4	ABHD4	0.557	1.44e-06
TLR5	ABHD4	0.254905	0.0404404
TLR7	ABHD4	-0.331416	0.00700117
TLR8	ABHD4	0.529932	5.63e-06
ARG1	ABI2	-0.726916	7.09e-12
CCR7	ABI2	0.427836	0.000378038
CD14	ABI2	-0.262943	0.0343302
CD177	ABI2	-0.485749	4.1e-05
CD24	ABI2	-0.365339	0.00276713
CD33	ABI2	-0.0491547	0.697392
CD47	ABI2	0.734625	3.28e-12
CD63	ABI2	-0.624475	2.71e-08
CD86	ABI2	0.0226952	0.857586
CEACAM8	ABI2	-0.265449	0.0325903
CXCR1	ABI2	-0.751287	5.62e-13
CXCR2	ABI2	-0.697196	1.11e-10
CXCR4	ABI2	-0.429238	0.000359895
ELANE	ABI2	-0.303893	0.0138537
FCGR3A	ABI2	-0.511686	1.32e-05
FLT1	ABI2	-0.473213	6.86e-05
HLA-DRA	ABI2	0.285102	0.0213369
HLA-DRB1	ABI2	0.219457	0.0790084
HLA-DRB3	ABI2	0.0872878	0.489312
HLA-DRB4	ABI2	0.131653	0.295846
HLA-DRB5	ABI2	0.23146	0.0635731
HLA-DRB6	ABI2	0.138867	0.269934
ICAM1	ABI2	-0.294695	0.0171726
IL17RA	ABI2	-0.620356	3.56e-08
ITGA4	ABI2	0.808944	3.59e-16
ITGAM	ABI2	-0.605402	9.17e-08
ITGAX	ABI2	-0.505158	1.77e-05
LY6G5B	ABI2	0.248571	0.0458673
LY6G5C	ABI2	-0.481223	4.95e-05
MME	ABI2	-0.696866	1.14e-10
OLFM4	ABI2	-0.283608	0.0220571
PECAM1	ABI2	-0.360289	0.00319751
PRTN3	ABI2	-0.373625	0.00217191
PTPRC	ABI2	0.495706	2.68e-05
SELL	ABI2	-0.60948	7.12e-08
SPN	ABI2	0.734954	3.17e-12
TLR2	ABI2	-0.577756	4.68e-07
TLR4	ABI2	-0.712436	2.82e-11
TLR5	ABI2	-0.265981	0.0322308
TLR7	ABI2	0.33635	0.00615449
TLR8	ABI2	-0.666202	1.39e-09
ARG1	ABL1	-0.666414	1.37e-09
CCR7	ABL1	0.547762	2.33e-06
CD14	ABL1	0.0488462	0.6992
CD177	ABL1	-0.385412	0.00152205
CD24	ABL1	-0.341386	0.00538459
CD33	ABL1	0.107456	0.394215
CD47	ABL1	0.564418	9.74e-07
CD63	ABL1	-0.413721	0.000613269
CD86	ABL1	0.334293	0.00649588
CEACAM8	ABL1	-0.276974	0.0255091
CXCR1	ABL1	-0.612258	5.98e-08
CXCR2	ABL1	-0.673509	7.87e-10
CXCR4	ABL1	-0.182081	0.146595
ELANE	ABL1	-0.241585	0.052532
FCGR3A	ABL1	-0.416116	0.00056578
FLT1	ABL1	-0.426501	0.000396101
HLA-DRA	ABL1	0.440142	0.000243634
HLA-DRB1	ABL1	0.411566	0.000659077
HLA-DRB3	ABL1	0.303274	0.0140583
HLA-DRB4	ABL1	0.365916	0.00272138
HLA-DRB5	ABL1	0.213752	0.0873199
HLA-DRB6	ABL1	0.361015	0.00313221
ICAM1	ABL1	-0.132221	0.293747
IL17RA	ABL1	-0.497748	2.46e-05
ITGA4	ABL1	0.709726	3.62e-11
ITGAM	ABL1	-0.439687	0.000247701
ITGAX	ABL1	-0.470193	7.75e-05
LY6G5B	ABL1	0.229906	0.0654226
LY6G5C	ABL1	-0.212253	0.0896147
MME	ABL1	-0.655755	3.06e-09
OLFM4	ABL1	-0.227579	0.0682726
PECAM1	ABL1	-0.145003	0.249126
PRTN3	ABL1	-0.28271	0.0224997
PTPRC	ABL1	0.322847	0.00871547
SELL	ABL1	-0.466593	8.94e-05
SPN	ABL1	0.767662	8.64e-14
TLR2	ABL1	-0.622508	3.09e-08
TLR4	ABL1	-0.673075	8.14e-10
TLR5	ABL1	-0.402179	0.000897023
TLR7	ABL1	0.473888	6.68e-05
TLR8	ABL1	-0.630098	1.87e-08
ARG1	ABL2	-0.43953	0.000249118
CCR7	ABL2	0.152505	0.22521
CD14	ABL2	-0.000782424	0.995065
CD177	ABL2	-0.0631148	0.617446
CD24	ABL2	-0.140889	0.262954
CD33	ABL2	-0.0454506	0.719213
CD47	ABL2	0.160424	0.201753
CD63	ABL2	-0.178056	0.155885
CD86	ABL2	0.0111481	0.929767
CEACAM8	ABL2	-0.227465	0.068414
CXCR1	ABL2	-0.108969	0.387551
CXCR2	ABL2	-0.130323	0.300794
CXCR4	ABL2	-0.243337	0.0507907
ELANE	ABL2	-0.296702	0.0163956
FCGR3A	ABL2	-0.291457	0.0184928
FLT1	ABL2	-0.047098	0.709479
HLA-DRA	ABL2	0.0242479	0.847956
HLA-DRB1	ABL2	-0.046304	0.714165
HLA-DRB3	ABL2	-0.177538	0.157112
HLA-DRB4	ABL2	0.037512	0.76672
HLA-DRB5	ABL2	-0.0579269	0.646705
HLA-DRB6	ABL2	-0.114568	0.363483
ICAM1	ABL2	-0.024611	0.845706
IL17RA	ABL2	-0.0443638	0.72566
ITGA4	ABL2	0.344947	0.00489257
ITGAM	ABL2	0.00986738	0.937819
ITGAX	ABL2	-0.0963494	0.445165
LY6G5B	ABL2	-0.0642236	0.611267
LY6G5C	ABL2	-0.15365	0.221707
MME	ABL2	-0.27	0.0296194
OLFM4	ABL2	-0.152966	0.223796
PECAM1	ABL2	-0.0188133	0.881752
PRTN3	ABL2	-0.274167	0.0271016
PTPRC	ABL2	0.314678	0.0106797
SELL	ABL2	-0.285979	0.0209238
SPN	ABL2	0.278062	0.0249137
TLR2	ABL2	-0.24576	0.0484599
TLR4	ABL2	-0.116175	0.356744
TLR5	ABL2	0.137475	0.274812
TLR7	ABL2	0.254265	0.0409632
TLR8	ABL2	-0.167117	0.183328
ARG1	ACAA2	-0.149293	0.235248
CCR7	ACAA2	0.43119	0.000335929
CD14	ACAA2	0.525641	6.92e-06
CD177	ACAA2	-0.137538	0.274589
CD24	ACAA2	0.149694	0.233977
CD33	ACAA2	0.46047	0.000113573
CD47	ACAA2	0.160766	0.200781
CD63	ACAA2	0.275147	0.0265366
CD86	ACAA2	0.642091	8.18e-09
CEACAM8	ACAA2	0.0332036	0.792879
CXCR1	ACAA2	-0.0287893	0.819918
CXCR2	ACAA2	-0.17122	0.172652
CXCR4	ACAA2	0.383987	0.00158997
ELANE	ACAA2	0.147751	0.240172
FCGR3A	ACAA2	0.357814	0.00342945
FLT1	ACAA2	-0.357022	0.00350671
HLA-DRA	ACAA2	0.677605	5.68e-10
HLA-DRB1	ACAA2	0.672729	8.36e-10
HLA-DRB3	ACAA2	0.593195	1.92e-07
HLA-DRB4	ACAA2	0.617602	4.25e-08
HLA-DRB5	ACAA2	0.104739	0.406349
HLA-DRB6	ACAA2	0.647967	5.39e-09
ICAM1	ACAA2	0.168839	0.17879
IL17RA	ACAA2	-0.121301	0.335776
ITGA4	ACAA2	0.185012	0.140094
ITGAM	ACAA2	-0.0752856	0.551147
ITGAX	ACAA2	-0.076985	0.54217
LY6G5B	ACAA2	0.0868272	0.491616
LY6G5C	ACAA2	0.216121	0.0837884
MME	ACAA2	-0.307181	0.0128096
OLFM4	ACAA2	0.0292938	0.816816
PECAM1	ACAA2	0.257292	0.0385388
PRTN3	ACAA2	0.0571498	0.651135
PTPRC	ACAA2	0.0596517	0.636915
SELL	ACAA2	0.212593	0.0890905
SPN	ACAA2	0.350263	0.00423197
TLR2	ACAA2	-0.292722	0.0179673
TLR4	ACAA2	-0.224771	0.0718426
TLR5	ACAA2	-0.250394	0.0442473
TLR7	ACAA2	0.165516	0.187622
TLR8	ACAA2	-0.193365	0.122755
ARG1	ACER2	0.010687	0.932665
CCR7	ACER2	-0.071629	0.570704
CD14	ACER2	0.275036	0.0265997
CD177	ACER2	0.104149	0.409011
CD24	ACER2	-0.0241555	0.848528
CD33	ACER2	0.36993	0.00242146
CD47	ACER2	-0.261099	0.035659
CD63	ACER2	0.211708	0.0904607
CD86	ACER2	0.0658737	0.602121
CEACAM8	ACER2	0.0249021	0.843904
CXCR1	ACER2	0.230552	0.064648
CXCR2	ACER2	0.154487	0.219168
CXCR4	ACER2	-0.0986581	0.434283
ELANE	ACER2	0.0342015	0.786799
FCGR3A	ACER2	-0.0668925	0.596505
FLT1	ACER2	0.0155611	0.902083
HLA-DRA	ACER2	-0.00405607	0.974419
HLA-DRB1	ACER2	0.0637209	0.614065
HLA-DRB3	ACER2	-0.0505864	0.689022
HLA-DRB4	ACER2	0.104339	0.408154
HLA-DRB5	ACER2	0.0774395	0.539781
HLA-DRB6	ACER2	0.0249989	0.843305
ICAM1	ACER2	0.382667	0.00165537
IL17RA	ACER2	0.272463	0.0281086
ITGA4	ACER2	-0.0479354	0.704549
ITGAM	ACER2	0.260462	0.0361278
ITGAX	ACER2	0.174311	0.164916
LY6G5B	ACER2	-0.0322381	0.798774
LY6G5C	ACER2	0.345775	0.00478411
MME	ACER2	-0.0538455	0.670106
OLFM4	ACER2	-0.0129428	0.918497
PECAM1	ACER2	0.187145	0.135501
PRTN3	ACER2	-0.0273994	0.828477
PTPRC	ACER2	0.0509922	0.686655
SELL	ACER2	0.179121	0.153385
SPN	ACER2	-0.0847014	0.502322
TLR2	ACER2	0.0618602	0.62447
TLR4	ACER2	0.0738278	0.558905
TLR5	ACER2	0.291429	0.0185046
TLR7	ACER2	0.279687	0.0240459
TLR8	ACER2	0.20044	0.109392
ARG1	ACP2	-0.431269	0.000334995
CCR7	ACP2	0.313371	0.0110273
CD14	ACP2	0.194869	0.119814
CD177	ACP2	-0.263124	0.0342016
CD24	ACP2	-0.312193	0.011349
CD33	ACP2	0.277629	0.0251491
CD47	ACP2	0.405528	0.000804431
CD63	ACP2	-0.227532	0.0683311
CD86	ACP2	0.541601	3.18e-06
CEACAM8	ACP2	-0.258542	0.0375728
CXCR1	ACP2	-0.284685	0.0215361
CXCR2	ACP2	-0.345621	0.00480409
CXCR4	ACP2	-0.0484287	0.70165
ELANE	ACP2	-0.226722	0.0693467
FCGR3A	ACP2	-0.144083	0.252175
FLT1	ACP2	-0.352195	0.00401223
HLA-DRA	ACP2	0.434921	0.000294154
HLA-DRB1	ACP2	0.573621	5.89e-07
HLA-DRB3	ACP2	0.402062	0.000900414
HLA-DRB4	ACP2	0.541353	3.22e-06
HLA-DRB5	ACP2	0.351361	0.0041058
HLA-DRB6	ACP2	0.534275	4.56e-06
ICAM1	ACP2	0.0255	0.840205
IL17RA	ACP2	-0.300087	0.0151532
ITGA4	ACP2	0.531478	5.23e-06
ITGAM	ACP2	-0.275807	0.0261616
ITGAX	ACP2	-0.326207	0.00800396
LY6G5B	ACP2	0.0855935	0.497814
LY6G5C	ACP2	-0.0489811	0.698409
MME	ACP2	-0.494538	2.82e-05
OLFM4	ACP2	-0.189447	0.130673
PECAM1	ACP2	-0.155682	0.215582
PRTN3	ACP2	-0.126302	0.31608
PTPRC	ACP2	0.140125	0.265578
SELL	ACP2	-0.150555	0.231267
SPN	ACP2	0.664086	1.63e-09
TLR2	ACP2	-0.383949	0.00159185
TLR4	ACP2	-0.376631	0.00198605
TLR5	ACP2	-0.287894	0.0200449
TLR7	ACP2	0.54545	2.62e-06
TLR8	ACP2	-0.383479	0.00161487
ARG1	ACP5	-0.201081	0.108238
CCR7	ACP5	0.173815	0.166139
CD14	ACP5	-0.310595	0.0117981
CD177	ACP5	-0.154004	0.220633
CD24	ACP5	-0.145905	0.246165
CD33	ACP5	-0.229879	0.0654553
CD47	ACP5	0.314529	0.0107191
CD63	ACP5	-0.336636	0.00610836
CD86	ACP5	-0.0645022	0.609718
CEACAM8	ACP5	-0.0485532	0.700919
CXCR1	ACP5	-0.205877	0.0999062
CXCR2	ACP5	-0.179333	0.15289
CXCR4	ACP5	-0.0836141	0.507843
ELANE	ACP5	-0.062072	0.623282
FCGR3A	ACP5	-0.121619	0.334501
FLT1	ACP5	-0.0577017	0.647987
HLA-DRA	ACP5	0.101875	0.419372
HLA-DRB1	ACP5	0.08857	0.482929
HLA-DRB3	ACP5	0.0533516	0.67296
HLA-DRB4	ACP5	-0.0512451	0.685183
HLA-DRB5	ACP5	0.15561	0.215796
HLA-DRB6	ACP5	0.0543091	0.667432
ICAM1	ACP5	0.00132122	0.991666
IL17RA	ACP5	-0.422879	0.000449133
ITGA4	ACP5	0.341054	0.00543257
ITGAM	ACP5	-0.369208	0.00247315
ITGAX	ACP5	-0.179931	0.151505
LY6G5B	ACP5	0.00470722	0.970314
LY6G5C	ACP5	-0.116737	0.354406
MME	ACP5	-0.270865	0.0290808
OLFM4	ACP5	-0.176416	0.159793
PECAM1	ACP5	-0.283153	0.0222806
PRTN3	ACP5	0.0705927	0.576304
PTPRC	ACP5	0.102024	0.41869
SELL	ACP5	-0.114733	0.362786
SPN	ACP5	0.124566	0.322831
TLR2	ACP5	-0.205289	0.100901
TLR4	ACP5	-0.127558	0.311252
TLR5	ACP5	-0.0751272	0.551988
TLR7	ACP5	-0.0188096	0.881776
TLR8	ACP5	-0.301756	0.0145709
ARG1	ACTB	0.176766	0.158954
CCR7	ACTB	0.110325	0.381637
CD14	ACTB	0.548687	2.22e-06
CD177	ACTB	0.256928	0.0388239
CD24	ACTB	0.193258	0.122965
CD33	ACTB	0.560398	1.21e-06
CD47	ACTB	-0.403077	0.00087128
CD63	ACTB	0.558335	1.35e-06
CD86	ACTB	0.268903	0.0303139
CEACAM8	ACTB	0.148534	0.237662
CXCR1	ACTB	0.522858	7.89e-06
CXCR2	ACTB	0.353378	0.0038827
CXCR4	ACTB	0.434978	0.000293554
ELANE	ACTB	0.291664	0.0184059
FCGR3A	ACTB	0.354816	0.00373028
FLT1	ACTB	-0.12794	0.309796
HLA-DRA	ACTB	0.0415036	0.742714
HLA-DRB1	ACTB	0.290657	0.0188321
HLA-DRB3	ACTB	0.263016	0.034278
HLA-DRB4	ACTB	0.389244	0.00135206
HLA-DRB5	ACTB	-0.0103978	0.934483
HLA-DRB6	ACTB	0.324306	0.00840005
ICAM1	ACTB	0.451727	0.000158629
IL17RA	ACTB	0.589267	2.42e-07
ITGA4	ACTB	-0.325746	0.00809845
ITGAM	ACTB	0.538207	3.76e-06
ITGAX	ACTB	0.447029	0.000189128
LY6G5B	ACTB	0.0184517	0.88401
LY6G5C	ACTB	0.559305	1.28e-06
MME	ACTB	0.260363	0.0362014
OLFM4	ACTB	0.0981232	0.436791
PECAM1	ACTB	0.505004	1.79e-05
PRTN3	ACTB	0.146649	0.243737
PTPRC	ACTB	-0.23208	0.0628468
SELL	ACTB	0.532148	5.06e-06
SPN	ACTB	-0.066078	0.600993
TLR2	ACTB	0.231018	0.0640947
TLR4	ACTB	0.301571	0.0146346
TLR5	ACTB	0.121204	0.336167
TLR7	ACTB	0.0198881	0.87505
TLR8	ACTB	0.335162	0.00634966
ARG1	ACTG1	0.046811	0.711172
CCR7	ACTG1	0.362595	0.00299413
CD14	ACTG1	0.540185	3.41e-06
CD177	ACTG1	0.10622	0.39971
CD24	ACTG1	0.207298	0.0975377
CD33	ACTG1	0.542418	3.05e-06
CD47	ACTG1	-0.234246	0.0603629
CD63	ACTG1	0.546967	2.43e-06
CD86	ACTG1	0.43351	0.000309359
CEACAM8	ACTG1	0.054026	0.669064
CXCR1	ACTG1	0.317164	0.0100449
CXCR2	ACTG1	0.120793	0.337818
CXCR4	ACTG1	0.5159	1.09e-05
ELANE	ACTG1	0.17414	0.165336
FCGR3A	ACTG1	0.221713	0.0758994
FLT1	ACTG1	-0.0399717	0.7519
HLA-DRA	ACTG1	0.357919	0.00341933
HLA-DRB1	ACTG1	0.520932	8.64e-06
HLA-DRB3	ACTG1	0.464244	9.8e-05
HLA-DRB4	ACTG1	0.528622	6e-06
HLA-DRB5	ACTG1	0.0868775	0.491364
HLA-DRB6	ACTG1	0.529423	5.77e-06
ICAM1	ACTG1	0.288914	0.0195894
IL17RA	ACTG1	0.283729	0.0219981
ITGA4	ACTG1	-0.0981887	0.436483
ITGAM	ACTG1	0.201449	0.107581
ITGAX	ACTG1	0.208727	0.0951978
LY6G5B	ACTG1	-0.00139496	0.991201
LY6G5C	ACTG1	0.414944	0.000588597
MME	ACTG1	-0.0349274	0.782383
OLFM4	ACTG1	0.0638712	0.613228
PECAM1	ACTG1	0.35276	0.00394986
PRTN3	ACTG1	0.0200404	0.874101
PTPRC	ACTG1	-0.309829	0.0120188
SELL	ACTG1	0.381754	0.001702
SPN	ACTG1	0.12651	0.31528
TLR2	ACTG1	-0.114447	0.36399
TLR4	ACTG1	0.0675235	0.593038
TLR5	ACTG1	-0.149539	0.234469
TLR7	ACTG1	0.0958175	0.447693
TLR8	ACTG1	0.086003	0.495752
ARG1	ACTN1	0.423295	0.000442738
CCR7	ACTN1	-0.393307	0.00119066
CD14	ACTN1	0.386403	0.00147632
CD177	ACTN1	0.460454	0.000113642
CD24	ACTN1	0.167137	0.183274
CD33	ACTN1	0.29307	0.0178248
CD47	ACTN1	-0.681426	4.17e-10
CD63	ACTN1	0.540373	3.38e-06
CD86	ACTN1	-0.0329117	0.794659
CEACAM8	ACTN1	0.260793	0.0358834
CXCR1	ACTN1	0.787888	6.85e-15
CXCR2	ACTN1	0.719417	1.47e-11
CXCR4	ACTN1	0.190376	0.128759
ELANE	ACTN1	0.264806	0.0330296
FCGR3A	ACTN1	0.412842	0.000631591
FLT1	ACTN1	0.183285	0.143898
HLA-DRA	ACTN1	-0.341471	0.00537229
HLA-DRB1	ACTN1	-0.164954	0.189146
HLA-DRB3	ACTN1	-0.0892177	0.479722
HLA-DRB4	ACTN1	-0.0452034	0.720678
HLA-DRB5	ACTN1	-0.235931	0.0584862
HLA-DRB6	ACTN1	-0.119049	0.344889
ICAM1	ACTN1	0.641965	8.25e-09
IL17RA	ACTN1	0.874698	1.74e-21
ITGA4	ACTN1	-0.673687	7.76e-10
ITGAM	ACTN1	0.802688	8.94e-16
ITGAX	ACTN1	0.649989	4.66e-09
LY6G5B	ACTN1	-0.272603	0.0280244
LY6G5C	ACTN1	0.596223	1.6e-07
MME	ACTN1	0.606952	8.33e-08
OLFM4	ACTN1	0.20578	0.10007
PECAM1	ACTN1	0.641045	8.8e-09
PRTN3	ACTN1	0.230742	0.064422
PTPRC	ACTN1	-0.168014	0.180954
SELL	ACTN1	0.468841	8.18e-05
SPN	ACTN1	-0.537375	3.92e-06
TLR2	ACTN1	0.564169	9.87e-07
TLR4	ACTN1	0.650571	4.47e-09
TLR5	ACTN1	0.493624	2.94e-05
TLR7	ACTN1	-0.136069	0.279797
TLR8	ACTN1	0.720334	1.34e-11
ARG1	ACTN4	-0.111485	0.37662
CCR7	ACTN4	-0.00596609	0.96238
CD14	ACTN4	0.248001	0.0463835
CD177	ACTN4	0.0546563	0.665431
CD24	ACTN4	-0.0824357	0.513863
CD33	ACTN4	0.223289	0.0737872
CD47	ACTN4	-0.0691845	0.583954
CD63	ACTN4	0.0852468	0.499564
CD86	ACTN4	0.122331	0.331657
CEACAM8	ACTN4	-0.013242	0.916619
CXCR1	ACTN4	0.202743	0.105292
CXCR2	ACTN4	0.133599	0.288702
CXCR4	ACTN4	0.0951239	0.451003
ELANE	ACTN4	0.00971892	0.938753
FCGR3A	ACTN4	0.147359	0.241436
FLT1	ACTN4	-0.143391	0.254486
HLA-DRA	ACTN4	-0.0839362	0.506204
HLA-DRB1	ACTN4	0.15985	0.203392
HLA-DRB3	ACTN4	0.114373	0.364305
HLA-DRB4	ACTN4	0.288241	0.019889
HLA-DRB5	ACTN4	-0.0180611	0.886449
HLA-DRB6	ACTN4	0.225535	0.0708577
ICAM1	ACTN4	0.274084	0.02715
IL17RA	ACTN4	0.406809	0.000771358
ITGA4	ACTN4	-0.0238963	0.850135
ITGAM	ACTN4	0.377727	0.00192194
ITGAX	ACTN4	0.18776	0.134198
LY6G5B	ACTN4	0.000353349	0.997771
LY6G5C	ACTN4	0.316192	0.0102891
MME	ACTN4	0.152656	0.224747
OLFM4	ACTN4	-0.0618288	0.624646
PECAM1	ACTN4	0.223822	0.0730828
PRTN3	ACTN4	0.0114124	0.928107
PTPRC	ACTN4	0.114812	0.362453
SELL	ACTN4	0.127494	0.3115
SPN	ACTN4	0.237603	0.0566713
TLR2	ACTN4	0.0982635	0.436132
TLR4	ACTN4	0.127963	0.309709
TLR5	ACTN4	0.0311218	0.805603
TLR7	ACTN4	0.0884389	0.48358
TLR8	ACTN4	0.136508	0.278235
ARG1	ACVR1	-0.660945	2.07e-09
CCR7	ACVR1	0.332648	0.00678062
CD14	ACVR1	0.0912756	0.469606
CD177	ACVR1	-0.382633	0.00165709
CD24	ACVR1	-0.358511	0.00336266
CD33	ACVR1	0.344938	0.00489387
CD47	ACVR1	0.451407	0.000160554
CD63	ACVR1	-0.372916	0.00221791
CD86	ACVR1	0.267763	0.0310496
CEACAM8	ACVR1	-0.252117	0.0427602
CXCR1	ACVR1	-0.548508	2.24e-06
CXCR2	ACVR1	-0.529021	5.89e-06
CXCR4	ACVR1	-0.383646	0.00160664
ELANE	ACVR1	-0.245922	0.0483077
FCGR3A	ACVR1	-0.411553	0.000659367
FLT1	ACVR1	-0.443597	0.000214718
HLA-DRA	ACVR1	0.357897	0.00342143
HLA-DRB1	ACVR1	0.296586	0.0164396
HLA-DRB3	ACVR1	0.152203	0.226141
HLA-DRB4	ACVR1	0.265315	0.0326818
HLA-DRB5	ACVR1	0.172471	0.169489
HLA-DRB6	ACVR1	0.202163	0.106313
ICAM1	ACVR1	-0.0558964	0.658306
IL17RA	ACVR1	-0.34352	0.00508476
ITGA4	ACVR1	0.678187	5.42e-10
ITGAM	ACVR1	-0.364013	0.00287484
ITGAX	ACVR1	-0.362294	0.00301999
LY6G5B	ACVR1	0.183781	0.142797
LY6G5C	ACVR1	-0.139428	0.267985
MME	ACVR1	-0.677876	5.55e-10
OLFM4	ACVR1	-0.202114	0.1064
PECAM1	ACVR1	-0.0118989	0.92505
PRTN3	ACVR1	-0.351698	0.00406778
PTPRC	ACVR1	0.341275	0.00540058
SELL	ACVR1	-0.455414	0.000137933
SPN	ACVR1	0.579734	4.18e-07
TLR2	ACVR1	-0.548493	2.24e-06
TLR4	ACVR1	-0.653381	3.64e-09
TLR5	ACVR1	-0.150017	0.232958
TLR7	ACVR1	0.533975	4.63e-06
TLR8	ACVR1	-0.515051	1.13e-05
ARG1	ACVR1B	0.577255	4.81e-07
CCR7	ACVR1B	-0.331341	0.00701474
CD14	ACVR1B	0.0313833	0.804001
CD177	ACVR1B	0.558208	1.36e-06
CD24	ACVR1B	0.321656	0.00898057
CD33	ACVR1B	0.0152687	0.903914
CD47	ACVR1B	-0.586806	2.79e-07
CD63	ACVR1B	0.508762	1.51e-05
CD86	ACVR1B	-0.272835	0.0278862
CEACAM8	ACVR1B	0.234288	0.0603162
CXCR1	ACVR1B	0.585353	3.03e-07
CXCR2	ACVR1B	0.54943	2.14e-06
CXCR4	ACVR1B	0.463169	0.000102256
ELANE	ACVR1B	0.245488	0.0487168
FCGR3A	ACVR1B	0.376906	0.00196979
FLT1	ACVR1B	0.256581	0.0390969
HLA-DRA	ACVR1B	-0.565383	9.24e-07
HLA-DRB1	ACVR1B	-0.375728	0.00204034
HLA-DRB3	ACVR1B	-0.208474	0.095609
HLA-DRB4	ACVR1B	-0.240081	0.0540648
HLA-DRB5	ACVR1B	-0.281504	0.023106
HLA-DRB6	ACVR1B	-0.291671	0.0184032
ICAM1	ACVR1B	0.157224	0.211016
IL17RA	ACVR1B	0.70479	5.66e-11
ITGA4	ACVR1B	-0.680736	4.41e-10
ITGAM	ACVR1B	0.698565	9.81e-11
ITGAX	ACVR1B	0.378907	0.00185501
LY6G5B	ACVR1B	-0.159034	0.20574
LY6G5C	ACVR1B	0.34249	0.00522762
MME	ACVR1B	0.676535	6.18e-10
OLFM4	ACVR1B	0.21694	0.0825943
PECAM1	ACVR1B	0.069225	0.583734
PRTN3	ACVR1B	0.290189	0.0190328
PTPRC	ACVR1B	-0.46595	9.17e-05
SELL	ACVR1B	0.597886	1.45e-07
SPN	ACVR1B	-0.545905	2.56e-06
TLR2	ACVR1B	0.724772	8.75e-12
TLR4	ACVR1B	0.679776	4.76e-10
TLR5	ACVR1B	0.301704	0.0145888
TLR7	ACVR1B	-0.277888	0.025008
TLR8	ACVR1B	0.600499	1.24e-07
ARG1	ADCY10	0.444646	0.000206576
CCR7	ADCY10	-0.601042	1.2e-07
CD14	ADCY10	-0.040435	0.749118
CD177	ADCY10	0.402034	0.000901236
CD24	ADCY10	0.232061	0.0628698
CD33	ADCY10	-0.139465	0.267858
CD47	ADCY10	-0.641082	8.78e-09
CD63	ADCY10	0.271	0.0289978
CD86	ADCY10	-0.242936	0.0511843
CEACAM8	ADCY10	0.245871	0.048355
CXCR1	ADCY10	0.401085	0.000929283
CXCR2	ADCY10	0.484133	4.39e-05
CXCR4	ADCY10	-0.0599843	0.635034
ELANE	ADCY10	0.012913	0.918684
FCGR3A	ADCY10	0.15189	0.22711
FLT1	ADCY10	0.523832	7.54e-06
HLA-DRA	ADCY10	-0.453061	0.000150837
HLA-DRB1	ADCY10	-0.40221	0.000896113
HLA-DRB3	ADCY10	-0.328126	0.00762082
HLA-DRB4	ADCY10	-0.310261	0.0118939
HLA-DRB5	ADCY10	-0.133867	0.287726
HLA-DRB6	ADCY10	-0.356821	0.0035266
ICAM1	ADCY10	0.0930252	0.461097
IL17RA	ADCY10	0.460414	0.00011382
ITGA4	ADCY10	-0.700474	8.3e-11
ITGAM	ADCY10	0.380982	0.00174229
ITGAX	ADCY10	0.293926	0.0174786
LY6G5B	ADCY10	-0.237569	0.0567076
LY6G5C	ADCY10	0.255372	0.0400622
MME	ADCY10	0.414747	0.0005925
OLFM4	ADCY10	0.265793	0.0323574
PECAM1	ADCY10	0.253568	0.0415396
PRTN3	ADCY10	0.23417	0.060449
PTPRC	ADCY10	-0.262495	0.0346493
SELL	ADCY10	0.1361	0.279688
SPN	ADCY10	-0.71201	2.94e-11
TLR2	ADCY10	0.499951	2.23e-05
TLR4	ADCY10	0.47357	6.77e-05
TLR5	ADCY10	0.296389	0.0165147
TLR7	ADCY10	-0.236921	0.0574057
TLR8	ADCY10	0.552548	1.82e-06
ARG1	ADGRE2	0.0270198	0.830818
CCR7	ADGRE2	-0.245082	0.0491025
CD14	ADGRE2	0.217063	0.0824167
CD177	ADGRE2	0.256769	0.0389487
CD24	ADGRE2	-0.0711701	0.57318
CD33	ADGRE2	0.173922	0.165874
CD47	ADGRE2	-0.360814	0.00315013
CD63	ADGRE2	0.173456	0.16703
CD86	ADGRE2	-0.0283253	0.822773
CEACAM8	ADGRE2	0.0433982	0.731402
CXCR1	ADGRE2	0.406504	0.00077912
CXCR2	ADGRE2	0.420079	0.000494474
CXCR4	ADGRE2	-0.197137	0.115483
ELANE	ADGRE2	0.0321019	0.799606
FCGR3A	ADGRE2	0.0165608	0.895826
FLT1	ADGRE2	0.177541	0.157105
HLA-DRA	ADGRE2	-0.258932	0.0372752
HLA-DRB1	ADGRE2	-0.112601	0.371832
HLA-DRB3	ADGRE2	-0.142064	0.258953
HLA-DRB4	ADGRE2	-0.0197133	0.876139
HLA-DRB5	ADGRE2	-0.0594991	0.637779
HLA-DRB6	ADGRE2	-0.105293	0.403856
ICAM1	ADGRE2	0.309026	0.0122541
IL17RA	ADGRE2	0.474497	6.52e-05
ITGA4	ADGRE2	-0.270965	0.0290193
ITGAM	ADGRE2	0.379613	0.00181592
ITGAX	ADGRE2	0.366953	0.00264094
LY6G5B	ADGRE2	-0.245664	0.0485506
LY6G5C	ADGRE2	0.358575	0.0033566
MME	ADGRE2	0.236097	0.0583046
OLFM4	ADGRE2	-0.0406565	0.747789
PECAM1	ADGRE2	0.333027	0.00671404
PRTN3	ADGRE2	-0.0873927	0.488788
PTPRC	ADGRE2	0.10675	0.397347
SELL	ADGRE2	0.0559767	0.657846
SPN	ADGRE2	-0.202071	0.106477
TLR2	ADGRE2	0.313384	0.0110237
TLR4	ADGRE2	0.311021	0.011677
TLR5	ADGRE2	0.496212	2.63e-05
TLR7	ADGRE2	0.0525715	0.677477
TLR8	ADGRE2	0.476039	6.12e-05
ARG1	ADORA1	0.264692	0.0331078
CCR7	ADORA1	-0.50383	1.88e-05
CD14	ADORA1	-0.231435	0.0636022
CD177	ADORA1	0.282163	0.0227734
CD24	ADORA1	-0.005917	0.962689
CD33	ADORA1	-0.160979	0.200177
CD47	ADORA1	-0.229939	0.0653828
CD63	ADORA1	-0.0519014	0.681366
CD86	ADORA1	-0.199687	0.110758
CEACAM8	ADORA1	0.0497031	0.694181
CXCR1	ADORA1	0.093025	0.461098
CXCR2	ADORA1	0.213772	0.087289
CXCR4	ADORA1	-0.156913	0.211931
ELANE	ADORA1	-0.0674779	0.593288
FCGR3A	ADORA1	0.10662	0.397923
FLT1	ADORA1	0.229356	0.0660873
HLA-DRA	ADORA1	-0.222455	0.0748998
HLA-DRB1	ADORA1	-0.221216	0.0765767
HLA-DRB3	ADORA1	-0.142375	0.257901
HLA-DRB4	ADORA1	-0.30239	0.0143551
HLA-DRB5	ADORA1	-0.0806023	0.5233
HLA-DRB6	ADORA1	-0.193868	0.121764
ICAM1	ADORA1	-0.176627	0.159287
IL17RA	ADORA1	0.134847	0.284179
ITGA4	ADORA1	-0.338875	0.0057572
ITGAM	ADORA1	0.0801575	0.525602
ITGAX	ADORA1	0.153313	0.222733
LY6G5B	ADORA1	-0.106401	0.398903
LY6G5C	ADORA1	-0.08002	0.526315
MME	ADORA1	0.249177	0.0453229
OLFM4	ADORA1	0.0188535	0.881502
PECAM1	ADORA1	-0.0335965	0.790483
PRTN3	ADORA1	0.123341	0.327653
PTPRC	ADORA1	-0.096077	0.446459
SELL	ADORA1	-0.00231732	0.985383
SPN	ADORA1	-0.39274	0.00121208
TLR2	ADORA1	0.300861	0.0148807
TLR4	ADORA1	0.13526	0.282693
TLR5	ADORA1	0.119133	0.344548
TLR7	ADORA1	-0.268693	0.0304483
TLR8	ADORA1	0.237861	0.0563956
ARG1	ADRA1A	0.291049	0.0186653
CCR7	ADRA1A	-0.373988	0.00214866
CD14	ADRA1A	-0.00249118	0.984287
CD177	ADRA1A	0.246356	0.0479005
CD24	ADRA1A	0.120116	0.340554
CD33	ADRA1A	-0.0603033	0.633232
CD47	ADRA1A	-0.408892	0.000720212
CD63	ADRA1A	0.244579	0.0495849
CD86	ADRA1A	-0.0632604	0.616633
CEACAM8	ADRA1A	0.0267327	0.832589
CXCR1	ADRA1A	0.329774	0.0073046
CXCR2	ADRA1A	0.368659	0.00251313
CXCR4	ADRA1A	0.0979493	0.437608
ELANE	ADRA1A	0.118285	0.348019
FCGR3A	ADRA1A	0.232958	0.0618301
FLT1	ADRA1A	0.276324	0.0258706
HLA-DRA	ADRA1A	-0.249612	0.0449365
HLA-DRB1	ADRA1A	-0.205064	0.101283
HLA-DRB3	ADRA1A	-0.0828818	0.51158
HLA-DRB4	ADRA1A	-0.024667	0.84536
HLA-DRB5	ADRA1A	-0.0967803	0.443123
HLA-DRB6	ADRA1A	-0.129811	0.302712
ICAM1	ADRA1A	0.150349	0.231914
IL17RA	ADRA1A	0.29383	0.0175173
ITGA4	ADRA1A	-0.386752	0.00146051
ITGAM	ADRA1A	0.171373	0.172263
ITGAX	ADRA1A	0.103157	0.413515
LY6G5B	ADRA1A	-0.174422	0.164643
LY6G5C	ADRA1A	0.190034	0.129462
MME	ADRA1A	0.191785	0.125901
OLFM4	ADRA1A	-0.0283957	0.82234
PECAM1	ADRA1A	0.0141208	0.911107
PRTN3	ADRA1A	0.0899962	0.475881
PTPRC	ADRA1A	-0.273302	0.0276086
SELL	ADRA1A	0.262004	0.0350014
SPN	ADRA1A	-0.379384	0.00182852
TLR2	ADRA1A	0.339495	0.00566311
TLR4	ADRA1A	0.416993	0.000549236
TLR5	ADRA1A	0.234379	0.0602137
TLR7	ADRA1A	-0.145272	0.248241
TLR8	ADRA1A	0.28381	0.0219586
ARG1	ADRB2	-0.497399	2.5e-05
CCR7	ADRB2	0.12692	0.313701
CD14	ADRB2	-0.0811786	0.520324
CD177	ADRB2	-0.28924	0.0194459
CD24	ADRB2	-0.30339	0.0140199
CD33	ADRB2	0.0156514	0.901517
CD47	ADRB2	0.54	3.44e-06
CD63	ADRB2	-0.386616	0.00146665
CD86	ADRB2	0.029649	0.814635
CEACAM8	ADRB2	-0.293183	0.0177788
CXCR1	ADRB2	-0.51461	1.16e-05
CXCR2	ADRB2	-0.472619	7.03e-05
CXCR4	ADRB2	-0.445538	0.000199878
ELANE	ADRB2	-0.357143	0.0034948
FCGR3A	ADRB2	-0.290486	0.0189051
FLT1	ADRB2	-0.221049	0.0768051
HLA-DRA	ADRB2	0.208592	0.0954177
HLA-DRB1	ADRB2	0.178656	0.154472
HLA-DRB3	ADRB2	0.065904	0.601954
HLA-DRB4	ADRB2	0.177157	0.158018
HLA-DRB5	ADRB2	0.131925	0.294838
HLA-DRB6	ADRB2	0.156548	0.213009
ICAM1	ADRB2	-0.261504	0.0353636
IL17RA	ADRB2	-0.440563	0.000239932
ITGA4	ADRB2	0.584863	3.12e-07
ITGAM	ADRB2	-0.42451	0.000424503
ITGAX	ADRB2	-0.439295	0.000251251
LY6G5B	ADRB2	0.135711	0.281075
LY6G5C	ADRB2	-0.236915	0.0574124
MME	ADRB2	-0.483951	4.42e-05
OLFM4	ADRB2	-0.206171	0.0994138
PECAM1	ADRB2	-0.274662	0.0268146
PRTN3	ADRB2	-0.382683	0.00165457
PTPRC	ADRB2	0.37288	0.00222026
SELL	ADRB2	-0.451154	0.000162092
SPN	ADRB2	0.642421	7.99e-09
TLR2	ADRB2	-0.263188	0.0341564
TLR4	ADRB2	-0.538652	3.68e-06
TLR5	ADRB2	-0.0318299	0.801269
TLR7	ADRB2	0.371311	0.00232536
TLR8	ADRB2	-0.333899	0.00656308
ARG1	AEN	-0.298798	0.0156163
CCR7	AEN	0.313462	0.0110029
CD14	AEN	-0.153333	0.222675
CD177	AEN	-0.250326	0.0443066
CD24	AEN	-0.142275	0.258237
CD33	AEN	0.020298	0.872496
CD47	AEN	0.214281	0.0865222
CD63	AEN	-0.227837	0.0679513
CD86	AEN	-0.180791	0.149527
CEACAM8	AEN	-0.0987291	0.433951
CXCR1	AEN	-0.299905	0.015218
CXCR2	AEN	-0.299949	0.0152024
CXCR4	AEN	-0.0279233	0.825248
ELANE	AEN	-0.213006	0.0884557
FCGR3A	AEN	-0.216609	0.0830748
FLT1	AEN	-0.228867	0.0666825
HLA-DRA	AEN	-0.00493639	0.968869
HLA-DRB1	AEN	-0.0217787	0.863281
HLA-DRB3	AEN	-0.105578	0.402579
HLA-DRB4	AEN	-0.0851897	0.499852
HLA-DRB5	AEN	0.132818	0.291554
HLA-DRB6	AEN	-0.106108	0.40021
ICAM1	AEN	0.037847	0.764697
IL17RA	AEN	-0.189845	0.12985
ITGA4	AEN	0.324302	0.00840096
ITGAM	AEN	-0.129164	0.305151
ITGAX	AEN	-0.274496	0.0269107
LY6G5B	AEN	0.164212	0.191169
LY6G5C	AEN	-0.0202503	0.872793
MME	AEN	-0.259421	0.0369052
OLFM4	AEN	0.0325293	0.796994
PECAM1	AEN	-0.226085	0.0701545
PRTN3	AEN	-0.123879	0.325529
PTPRC	AEN	-0.00191326	0.987932
SELL	AEN	-0.271285	0.0288226
SPN	AEN	0.218114	0.0809066
TLR2	AEN	-0.196575	0.116546
TLR4	AEN	-0.328453	0.0075572
TLR5	AEN	-0.110274	0.38186
TLR7	AEN	0.225084	0.0714385
TLR8	AEN	-0.340819	0.00546681
ARG1	AFP	0.38926	0.00135136
CCR7	AFP	-0.500174	2.21e-05
CD14	AFP	-0.0163355	0.897236
CD177	AFP	0.21348	0.0877328
CD24	AFP	0.0978974	0.437852
CD33	AFP	-0.0189852	0.88068
CD47	AFP	-0.629445	1.95e-08
CD63	AFP	0.318761	0.00965458
CD86	AFP	-0.180059	0.151209
CEACAM8	AFP	0.139021	0.269399
CXCR1	AFP	0.322057	0.00889062
CXCR2	AFP	0.303736	0.0139053
CXCR4	AFP	-0.00321316	0.979734
ELANE	AFP	0.0153785	0.903227
FCGR3A	AFP	0.0264567	0.834293
FLT1	AFP	0.52163	8.36e-06
HLA-DRA	AFP	-0.349127	0.00436613
HLA-DRB1	AFP	-0.324438	0.008372
HLA-DRB3	AFP	-0.229593	0.0657997
HLA-DRB4	AFP	-0.321731	0.00896366
HLA-DRB5	AFP	-0.120634	0.338459
HLA-DRB6	AFP	-0.248023	0.0463629
ICAM1	AFP	0.184066	0.142167
IL17RA	AFP	0.406974	0.000767205
ITGA4	AFP	-0.490239	3.39e-05
ITGAM	AFP	0.254773	0.0405481
ITGAX	AFP	0.196515	0.116659
LY6G5B	AFP	-0.216219	0.0836451
LY6G5C	AFP	0.151036	0.229763
MME	AFP	0.311695	0.0114873
OLFM4	AFP	0.0158746	0.90012
PECAM1	AFP	0.184044	0.142217
PRTN3	AFP	0.104804	0.406057
PTPRC	AFP	-0.468481	8.3e-05
SELL	AFP	0.130522	0.300051
SPN	AFP	-0.560535	1.2e-06
TLR2	AFP	0.230927	0.0642025
TLR4	AFP	0.453772	0.000146826
TLR5	AFP	0.237775	0.0564867
TLR7	AFP	-0.152998	0.223697
TLR8	AFP	0.367398	0.00260703
ARG1	AGA	-0.271584	0.0286398
CCR7	AGA	0.326307	0.0079836
CD14	AGA	0.245977	0.0482559
CD177	AGA	-0.295676	0.0167889
CD24	AGA	0.0376066	0.766149
CD33	AGA	0.249613	0.0449349
CD47	AGA	0.295842	0.0167248
CD63	AGA	0.0113706	0.928369
CD86	AGA	0.374091	0.00214208
CEACAM8	AGA	-0.10567	0.402165
CXCR1	AGA	-0.175082	0.163026
CXCR2	AGA	-0.216794	0.0828061
CXCR4	AGA	0.0099567	0.937257
ELANE	AGA	-0.0832576	0.509661
FCGR3A	AGA	0.102378	0.417069
FLT1	AGA	-0.227173	0.0687796
HLA-DRA	AGA	0.523942	7.5e-06
HLA-DRB1	AGA	0.450219	0.000167892
HLA-DRB3	AGA	0.357635	0.00344682
HLA-DRB4	AGA	0.323426	0.00858914
HLA-DRB5	AGA	0.1388	0.270168
HLA-DRB6	AGA	0.420769	0.000482924
ICAM1	AGA	0.0213458	0.865973
IL17RA	AGA	-0.235635	0.0588132
ITGA4	AGA	0.35791	0.00342016
ITGAM	AGA	-0.211708	0.0904597
ITGAX	AGA	-0.139918	0.26629
LY6G5B	AGA	0.170829	0.173651
LY6G5C	AGA	-0.0547259	0.665031
MME	AGA	-0.362233	0.00302522
OLFM4	AGA	0.00193041	0.987824
PECAM1	AGA	0.0520329	0.680602
PRTN3	AGA	0.025153	0.842351
PTPRC	AGA	0.277479	0.0252312
SELL	AGA	-0.0900497	0.475618
SPN	AGA	0.375581	0.00204928
TLR2	AGA	-0.356894	0.00351939
TLR4	AGA	-0.251464	0.0433187
TLR5	AGA	-0.158311	0.207836
TLR7	AGA	0.21238	0.0894179
TLR8	AGA	-0.271833	0.0284887
ARG1	AGT	0.262916	0.0343489
CCR7	AGT	-0.451992	0.000157054
CD14	AGT	0.00531993	0.966452
CD177	AGT	0.208154	0.0961313
CD24	AGT	0.110904	0.37913
CD33	AGT	-0.0520474	0.680518
CD47	AGT	-0.456952	0.000130056
CD63	AGT	0.308338	0.0124587
CD86	AGT	-0.130795	0.299033
CEACAM8	AGT	0.129391	0.304295
CXCR1	AGT	0.15367	0.221647
CXCR2	AGT	0.176448	0.159717
CXCR4	AGT	-0.109427	0.385547
ELANE	AGT	-0.137572	0.27447
FCGR3A	AGT	0.034069	0.787605
FLT1	AGT	0.34994	0.00426974
HLA-DRA	AGT	-0.219564	0.0788582
HLA-DRB1	AGT	-0.202767	0.105251
HLA-DRB3	AGT	-0.211461	0.0908458
HLA-DRB4	AGT	-0.139492	0.267762
HLA-DRB5	AGT	-0.130552	0.299938
HLA-DRB6	AGT	-0.224518	0.0721723
ICAM1	AGT	0.00699768	0.955881
IL17RA	AGT	0.26132	0.0354978
ITGA4	AGT	-0.504009	1.87e-05
ITGAM	AGT	0.228651	0.066948
ITGAX	AGT	0.168895	0.178645
LY6G5B	AGT	-0.27816	0.0248605
LY6G5C	AGT	0.184698	0.140779
MME	AGT	0.184285	0.141685
OLFM4	AGT	0.226257	0.0699357
PECAM1	AGT	0.139088	0.269167
PRTN3	AGT	0.0712705	0.572638
PTPRC	AGT	-0.140982	0.262634
SELL	AGT	-0.0456649	0.717944
SPN	AGT	-0.425551	0.000409435
TLR2	AGT	0.17884	0.154043
TLR4	AGT	0.17924	0.153107
TLR5	AGT	0.202398	0.105899
TLR7	AGT	-0.0770067	0.542055
TLR8	AGT	0.332456	0.00681455
ARG1	AGTR2	0.00555466	0.964973
CCR7	AGTR2	-0.221314	0.0764421
CD14	AGTR2	-6.38e-05	0.999598
CD177	AGTR2	0.00697685	0.956012
CD24	AGTR2	-0.0681773	0.589455
CD33	AGTR2	0.0517634	0.682167
CD47	AGTR2	-0.188399	0.132853
CD63	AGTR2	-0.000926269	0.994157
CD86	AGTR2	0.0429211	0.734246
CEACAM8	AGTR2	-0.0844969	0.503358
CXCR1	AGTR2	0.1413	0.261548
CXCR2	AGTR2	0.15531	0.216693
CXCR4	AGTR2	-0.0711237	0.573431
ELANE	AGTR2	-0.235631	0.0588177
FCGR3A	AGTR2	0.0155789	0.901971
FLT1	AGTR2	0.147433	0.241198
HLA-DRA	AGTR2	-0.105442	0.403187
HLA-DRB1	AGTR2	-0.0809717	0.521391
HLA-DRB3	AGTR2	-0.180821	0.149458
HLA-DRB4	AGTR2	0.0487908	0.699525
HLA-DRB5	AGTR2	-0.0540836	0.668732
HLA-DRB6	AGTR2	-0.0635897	0.614797
ICAM1	AGTR2	-0.0444068	0.725404
IL17RA	AGTR2	0.211231	0.0912049
ITGA4	AGTR2	-0.0668073	0.596974
ITGAM	AGTR2	0.12907	0.305507
ITGAX	AGTR2	0.0556528	0.659703
LY6G5B	AGTR2	-0.139236	0.268651
LY6G5C	AGTR2	0.107096	0.395811
MME	AGTR2	0.00894181	0.943641
OLFM4	AGTR2	-0.0782452	0.535558
PECAM1	AGTR2	0.0343862	0.785675
PRTN3	AGTR2	-0.114639	0.363181
PTPRC	AGTR2	-0.128727	0.306803
SELL	AGTR2	0.0330287	0.793946
SPN	AGTR2	-0.0516548	0.682799
TLR2	AGTR2	0.0441154	0.727136
TLR4	AGTR2	0.17981	0.151784
TLR5	AGTR2	0.0750626	0.552331
TLR7	AGTR2	0.134901	0.283984
TLR8	AGTR2	0.162756	0.19519
ARG1	AIFM1	-0.542515	3.04e-06
CCR7	AIFM1	0.436999	0.000272998
CD14	AIFM1	0.230843	0.0643022
CD177	AIFM1	-0.344786	0.00491402
CD24	AIFM1	-0.156848	0.212123
CD33	AIFM1	0.35476	0.00373613
CD47	AIFM1	0.405541	0.000804093
CD63	AIFM1	-0.166376	0.185306
CD86	AIFM1	0.479242	5.37e-05
CEACAM8	AIFM1	-0.302527	0.0143086
CXCR1	AIFM1	-0.457175	0.00012895
CXCR2	AIFM1	-0.537136	3.97e-06
CXCR4	AIFM1	-0.112932	0.370417
ELANE	AIFM1	-0.324107	0.00844249
FCGR3A	AIFM1	-0.25035	0.0442853
FLT1	AIFM1	-0.330144	0.00723533
HLA-DRA	AIFM1	0.594735	1.75e-07
HLA-DRB1	AIFM1	0.492529	3.08e-05
HLA-DRB3	AIFM1	0.346917	0.00463793
HLA-DRB4	AIFM1	0.405042	0.000817289
HLA-DRB5	AIFM1	0.112065	0.374128
HLA-DRB6	AIFM1	0.391265	0.00126944
ICAM1	AIFM1	-0.0804946	0.523857
IL17RA	AIFM1	-0.429562	0.000355813
ITGA4	AIFM1	0.565354	9.26e-07
ITGAM	AIFM1	-0.403768	0.00085195
ITGAX	AIFM1	-0.470014	7.8e-05
LY6G5B	AIFM1	0.152825	0.224227
LY6G5C	AIFM1	-0.0839971	0.505895
MME	AIFM1	-0.624082	2.79e-08
OLFM4	AIFM1	-0.145191	0.248508
PECAM1	AIFM1	-0.00422609	0.973347
PRTN3	AIFM1	-0.309378	0.0121504
PTPRC	AIFM1	0.219405	0.0790808
SELL	AIFM1	-0.344333	0.00497451
SPN	AIFM1	0.578264	4.54e-07
TLR2	AIFM1	-0.604783	9.53e-08
TLR4	AIFM1	-0.67535	6.8e-10
TLR5	AIFM1	-0.298213	0.0158307
TLR7	AIFM1	0.497579	2.48e-05
TLR8	AIFM1	-0.515555	1.11e-05
ARG1	AIM2	0.456455	0.000132556
CCR7	AIM2	-0.244607	0.0495574
CD14	AIM2	-0.149428	0.234821
CD177	AIM2	0.528575	6.01e-06
CD24	AIM2	0.208403	0.095724
CD33	AIM2	-0.258009	0.0379819
CD47	AIM2	-0.253001	0.0420126
CD63	AIM2	0.189524	0.130512
CD86	AIM2	-0.206107	0.0995195
CEACAM8	AIM2	0.150138	0.232577
CXCR1	AIM2	0.421756	0.000466836
CXCR2	AIM2	0.442114	0.000226719
CXCR4	AIM2	0.392425	0.00122415
ELANE	AIM2	0.147312	0.24159
FCGR3A	AIM2	0.42505	0.00041662
FLT1	AIM2	0.199642	0.110839
HLA-DRA	AIM2	-0.429622	0.000355055
HLA-DRB1	AIM2	-0.299095	0.0155088
HLA-DRB3	AIM2	-0.111363	0.377146
HLA-DRB4	AIM2	-0.209453	0.0940273
HLA-DRB5	AIM2	-0.261725	0.0352034
HLA-DRB6	AIM2	-0.276762	0.0256269
ICAM1	AIM2	0.0522361	0.679422
IL17RA	AIM2	0.297671	0.0160315
ITGA4	AIM2	-0.502549	1.99e-05
ITGAM	AIM2	0.37049	0.00238206
ITGAX	AIM2	0.142721	0.256733
LY6G5B	AIM2	-0.338371	0.00583457
LY6G5C	AIM2	0.144527	0.2507
MME	AIM2	0.486872	3.91e-05
OLFM4	AIM2	0.125696	0.318427
PECAM1	AIM2	-0.2391	0.0550847
PRTN3	AIM2	0.262786	0.0344416
PTPRC	AIM2	-0.258491	0.0376118
SELL	AIM2	0.566264	8.81e-07
SPN	AIM2	-0.444436	0.00020818
TLR2	AIM2	0.666717	1.34e-09
TLR4	AIM2	0.496982	2.54e-05
TLR5	AIM2	0.303175	0.0140913
TLR7	AIM2	-0.173952	0.1658
TLR8	AIM2	0.405072	0.000816496
ARG1	AKT1	0.174181	0.165236
CCR7	AKT1	0.230519	0.0646879
CD14	AKT1	0.439089	0.000253134
CD177	AKT1	-0.0925327	0.463484
CD24	AKT1	0.193507	0.122475
CD33	AKT1	0.419329	0.000507313
CD47	AKT1	-0.311054	0.0116677
CD63	AKT1	0.485437	4.16e-05
CD86	AKT1	0.24646	0.0478031
CEACAM8	AKT1	0.0575329	0.648949
CXCR1	AKT1	0.397453	0.00104409
CXCR2	AKT1	0.25692	0.0388302
CXCR4	AKT1	0.440211	0.000243023
ELANE	AKT1	0.228888	0.066657
FCGR3A	AKT1	0.172616	0.169127
FLT1	AKT1	0.046339	0.713959
HLA-DRA	AKT1	0.184948	0.140233
HLA-DRB1	AKT1	0.219386	0.0791076
HLA-DRB3	AKT1	0.13008	0.301704
HLA-DRB4	AKT1	0.237394	0.0568953
HLA-DRB5	AKT1	0.105491	0.40297
HLA-DRB6	AKT1	0.263051	0.0342536
ICAM1	AKT1	0.446983	0.000189453
IL17RA	AKT1	0.363389	0.00292678
ITGA4	AKT1	-0.137846	0.273505
ITGAM	AKT1	0.250287	0.044341
ITGAX	AKT1	0.467809	8.52e-05
LY6G5B	AKT1	0.317493	0.00996349
LY6G5C	AKT1	0.303606	0.0139482
MME	AKT1	0.202701	0.105365
OLFM4	AKT1	0.0415042	0.74271
PECAM1	AKT1	0.493836	2.91e-05
PRTN3	AKT1	0.0240195	0.849371
PTPRC	AKT1	-0.368997	0.00248842
SELL	AKT1	0.245958	0.048273
SPN	AKT1	-0.090224	0.474761
TLR2	AKT1	-0.0799938	0.526451
TLR4	AKT1	0.241996	0.0521193
TLR5	AKT1	-0.149434	0.234801
TLR7	AKT1	-0.0402154	0.750436
TLR8	AKT1	0.0969446	0.442345
ARG1	AKT3	-0.687939	2.43e-10
CCR7	AKT3	0.510176	1.42e-05
CD14	AKT3	-0.314042	0.0108477
CD177	AKT3	-0.441243	0.000234053
CD24	AKT3	-0.320143	0.00932758
CD33	AKT3	-0.120545	0.338819
CD47	AKT3	0.752942	4.68e-13
CD63	AKT3	-0.609015	7.33e-08
CD86	AKT3	0.0166912	0.89501
CEACAM8	AKT3	-0.337649	0.00594726
CXCR1	AKT3	-0.758661	2.46e-13
CXCR2	AKT3	-0.730189	5.13e-12
CXCR4	AKT3	-0.23708	0.0572341
ELANE	AKT3	-0.369182	0.00247501
FCGR3A	AKT3	-0.430431	0.000345065
FLT1	AKT3	-0.41898	0.000513375
HLA-DRA	AKT3	0.331571	0.00697302
HLA-DRB1	AKT3	0.187978	0.133737
HLA-DRB3	AKT3	0.0914513	0.468748
HLA-DRB4	AKT3	0.0910396	0.47076
HLA-DRB5	AKT3	0.190678	0.128144
HLA-DRB6	AKT3	0.121443	0.335206
ICAM1	AKT3	-0.303057	0.0141308
IL17RA	AKT3	-0.671494	9.22e-10
ITGA4	AKT3	0.82145	5.2e-17
ITGAM	AKT3	-0.617162	4.37e-08
ITGAX	AKT3	-0.533035	4.85e-06
LY6G5B	AKT3	0.314682	0.0106788
LY6G5C	AKT3	-0.498749	2.35e-05
MME	AKT3	-0.663064	1.77e-09
OLFM4	AKT3	-0.274426	0.0269511
PECAM1	AKT3	-0.423458	0.000440252
PRTN3	AKT3	-0.379297	0.00183331
PTPRC	AKT3	0.390892	0.00128437
SELL	AKT3	-0.596985	1.53e-07
SPN	AKT3	0.754529	3.93e-13
TLR2	AKT3	-0.595462	1.68e-07
TLR4	AKT3	-0.712387	2.83e-11
TLR5	AKT3	-0.425274	0.000413397
TLR7	AKT3	0.274406	0.0269626
TLR8	AKT3	-0.761132	1.86e-13
ARG1	AMBRA1	-0.55594	1.53e-06
CCR7	AMBRA1	0.588421	2.54e-07
CD14	AMBRA1	-0.207108	0.097851
CD177	AMBRA1	-0.428249	0.000372613
CD24	AMBRA1	-0.285882	0.0209693
CD33	AMBRA1	0.0213966	0.865657
CD47	AMBRA1	0.67536	6.79e-10
CD63	AMBRA1	-0.547578	2.35e-06
CD86	AMBRA1	0.107609	0.393538
CEACAM8	AMBRA1	-0.252758	0.0422173
CXCR1	AMBRA1	-0.518394	9.72e-06
CXCR2	AMBRA1	-0.543792	2.85e-06
CXCR4	AMBRA1	-0.0496495	0.694495
ELANE	AMBRA1	-0.194445	0.120638
FCGR3A	AMBRA1	-0.290472	0.0189114
FLT1	AMBRA1	-0.408597	0.000727262
HLA-DRA	AMBRA1	0.306459	0.0130331
HLA-DRB1	AMBRA1	0.38757	0.00142408
HLA-DRB3	AMBRA1	0.317679	0.00991774
HLA-DRB4	AMBRA1	0.283048	0.0223323
HLA-DRB5	AMBRA1	0.327774	0.00768978
HLA-DRB6	AMBRA1	0.345344	0.00484031
ICAM1	AMBRA1	-0.1481	0.239051
IL17RA	AMBRA1	-0.557076	1.44e-06
ITGA4	AMBRA1	0.73392	3.52e-12
ITGAM	AMBRA1	-0.568836	7.66e-07
ITGAX	AMBRA1	-0.453992	0.000145604
LY6G5B	AMBRA1	0.345551	0.0048132
LY6G5C	AMBRA1	-0.260549	0.0360639
MME	AMBRA1	-0.520354	8.87e-06
OLFM4	AMBRA1	-0.238611	0.0555993
PECAM1	AMBRA1	-0.429002	0.000362885
PRTN3	AMBRA1	-0.22731	0.0686081
PTPRC	AMBRA1	0.074566	0.554971
SELL	AMBRA1	-0.270659	0.0292087
SPN	AMBRA1	0.713985	2.44e-11
TLR2	AMBRA1	-0.409086	0.000715614
TLR4	AMBRA1	-0.577495	4.74e-07
TLR5	AMBRA1	-0.459344	0.000118626
TLR7	AMBRA1	0.426392	0.000397609
TLR8	AMBRA1	-0.675649	6.64e-10
ARG1	ANGPTL2	0.35251	0.00397739
CCR7	ANGPTL2	-0.425895	0.00040456
CD14	ANGPTL2	0.0586108	0.642816
CD177	ANGPTL2	0.158182	0.20821
CD24	ANGPTL2	0.0850277	0.50067
CD33	ANGPTL2	-0.117507	0.351222
CD47	ANGPTL2	-0.373879	0.00215561
CD63	ANGPTL2	0.172288	0.169949
CD86	ANGPTL2	-0.190383	0.128747
CEACAM8	ANGPTL2	0.132794	0.291644
CXCR1	ANGPTL2	0.383475	0.00161505
CXCR2	ANGPTL2	0.453881	0.000146217
CXCR4	ANGPTL2	-0.158447	0.207441
ELANE	ANGPTL2	0.133814	0.287919
FCGR3A	ANGPTL2	0.126785	0.314221
FLT1	ANGPTL2	0.347174	0.00460548
HLA-DRA	ANGPTL2	-0.331401	0.00700389
HLA-DRB1	ANGPTL2	-0.394637	0.00114174
HLA-DRB3	ANGPTL2	-0.281757	0.022978
HLA-DRB4	ANGPTL2	-0.297314	0.0161649
HLA-DRB5	ANGPTL2	-0.249412	0.0451141
HLA-DRB6	ANGPTL2	-0.356792	0.00352945
ICAM1	ANGPTL2	0.097804	0.438291
IL17RA	ANGPTL2	0.326077	0.00803054
ITGA4	ANGPTL2	-0.441163	0.000234742
ITGAM	ANGPTL2	0.250334	0.0443001
ITGAX	ANGPTL2	0.202932	0.10496
LY6G5B	ANGPTL2	-0.22096	0.0769261
LY6G5C	ANGPTL2	0.155138	0.217211
MME	ANGPTL2	0.427189	0.000386697
OLFM4	ANGPTL2	0.126178	0.316562
PECAM1	ANGPTL2	0.112161	0.373714
PRTN3	ANGPTL2	0.105015	0.405105
PTPRC	ANGPTL2	-0.0118334	0.925462
SELL	ANGPTL2	0.0763565	0.545482
SPN	ANGPTL2	-0.508064	1.56e-05
TLR2	ANGPTL2	0.421168	0.000476372
TLR4	ANGPTL2	0.388057	0.0014028
TLR5	ANGPTL2	0.368361	0.00253498
TLR7	ANGPTL2	-0.213337	0.0879509
TLR8	ANGPTL2	0.468478	8.3e-05
ARG1	ANGPTL4	0.104225	0.40867
CCR7	ANGPTL4	-0.0412068	0.744491
CD14	ANGPTL4	0.04148	0.742855
CD177	ANGPTL4	0.108677	0.388831
CD24	ANGPTL4	-0.00508961	0.967904
CD33	ANGPTL4	0.063901	0.613062
CD47	ANGPTL4	-0.184027	0.142254
CD63	ANGPTL4	0.0237046	0.851323
CD86	ANGPTL4	0.0180521	0.886505
CEACAM8	ANGPTL4	-0.0422174	0.738446
CXCR1	ANGPTL4	0.0441623	0.726857
CXCR2	ANGPTL4	0.00331415	0.979097
CXCR4	ANGPTL4	0.0354703	0.779086
ELANE	ANGPTL4	0.0940807	0.456005
FCGR3A	ANGPTL4	-0.0159968	0.899355
FLT1	ANGPTL4	0.0521639	0.679841
HLA-DRA	ANGPTL4	-0.1146	0.363346
HLA-DRB1	ANGPTL4	-0.21867	0.0801166
HLA-DRB3	ANGPTL4	-0.0269157	0.83146
HLA-DRB4	ANGPTL4	-0.135609	0.281443
HLA-DRB5	ANGPTL4	-0.207268	0.0975872
HLA-DRB6	ANGPTL4	-0.129359	0.304416
ICAM1	ANGPTL4	0.116094	0.357084
IL17RA	ANGPTL4	0.180722	0.149685
ITGA4	ANGPTL4	-0.163186	0.193998
ITGAM	ANGPTL4	0.196269	0.117125
ITGAX	ANGPTL4	0.0334058	0.791646
LY6G5B	ANGPTL4	-0.163011	0.194481
LY6G5C	ANGPTL4	0.144467	0.250901
MME	ANGPTL4	0.114199	0.36504
OLFM4	ANGPTL4	-0.0671864	0.594889
PECAM1	ANGPTL4	0.100286	0.426698
PRTN3	ANGPTL4	0.0346481	0.784082
PTPRC	ANGPTL4	-0.259221	0.0370567
SELL	ANGPTL4	0.106934	0.396531
SPN	ANGPTL4	-0.164087	0.191513
TLR2	ANGPTL4	0.170578	0.174293
TLR4	ANGPTL4	0.105035	0.405016
TLR5	ANGPTL4	0.0729915	0.563379
TLR7	ANGPTL4	0.060352	0.632958
TLR8	ANGPTL4	0.058524	0.643309
ARG1	ANKRD13C	-0.58315	3.44e-07
CCR7	ANKRD13C	0.64329	7.52e-09
CD14	ANKRD13C	-0.0625051	0.620855
CD177	ANKRD13C	-0.482554	4.69e-05
CD24	ANKRD13C	-0.207087	0.0978855
CD33	ANKRD13C	0.0352296	0.780548
CD47	ANKRD13C	0.822787	4.2e-17
CD63	ANKRD13C	-0.463927	9.93e-05
CD86	ANKRD13C	0.310201	0.0119112
CEACAM8	ANKRD13C	-0.268528	0.0305544
CXCR1	ANKRD13C	-0.60656	8.54e-08
CXCR2	ANKRD13C	-0.627974	2.15e-08
CXCR4	ANKRD13C	-0.0968588	0.442751
ELANE	ANKRD13C	-0.212486	0.0892552
FCGR3A	ANKRD13C	-0.275549	0.0263072
FLT1	ANKRD13C	-0.554451	1.65e-06
HLA-DRA	ANKRD13C	0.602654	1.09e-07
HLA-DRB1	ANKRD13C	0.429454	0.000357158
HLA-DRB3	ANKRD13C	0.315633	0.010432
HLA-DRB4	ANKRD13C	0.299291	0.0154378
HLA-DRB5	ANKRD13C	0.140186	0.265368
HLA-DRB6	ANKRD13C	0.324539	0.00835069
ICAM1	ANKRD13C	-0.248133	0.0462628
IL17RA	ANKRD13C	-0.658156	2.56e-09
ITGA4	ANKRD13C	0.807913	4.18e-16
ITGAM	ANKRD13C	-0.561366	1.15e-06
ITGAX	ANKRD13C	-0.494856	2.79e-05
LY6G5B	ANKRD13C	0.180695	0.149745
LY6G5C	ANKRD13C	-0.459274	0.000118947
MME	ANKRD13C	-0.624939	2.63e-08
OLFM4	ANKRD13C	-0.240203	0.0539389
PECAM1	ANKRD13C	-0.305216	0.0134252
PRTN3	ANKRD13C	-0.230135	0.0651474
PTPRC	ANKRD13C	0.467666	8.57e-05
SELL	ANKRD13C	-0.354437	0.00376991
SPN	ANKRD13C	0.766583	9.82e-14
TLR2	ANKRD13C	-0.60501	9.4e-08
TLR4	ANKRD13C	-0.669008	1.12e-09
TLR5	ANKRD13C	-0.372595	0.00223903
TLR7	ANKRD13C	0.375038	0.00208267
TLR8	ANKRD13C	-0.629062	2e-08
ARG1	ANXA5	0.0502416	0.691034
CCR7	ANXA5	-0.030232	0.811056
CD14	ANXA5	0.757006	2.97e-13
CD177	ANXA5	0.083754	0.507131
CD24	ANXA5	0.114521	0.363681
CD33	ANXA5	0.656359	2.92e-09
CD47	ANXA5	-0.383535	0.00161209
CD63	ANXA5	0.56047	1.2e-06
CD86	ANXA5	0.644951	6.68e-09
CEACAM8	ANXA5	-0.00203499	0.987164
CXCR1	ANXA5	0.258526	0.0375846
CXCR2	ANXA5	0.112775	0.371089
CXCR4	ANXA5	0.154212	0.220002
ELANE	ANXA5	0.112414	0.37263
FCGR3A	ANXA5	0.142342	0.258011
FLT1	ANXA5	-0.0829449	0.511257
HLA-DRA	ANXA5	0.427092	0.000388009
HLA-DRB1	ANXA5	0.410141	0.000691056
HLA-DRB3	ANXA5	0.301366	0.0147055
HLA-DRB4	ANXA5	0.447457	0.000186147
HLA-DRB5	ANXA5	-0.0265267	0.833861
HLA-DRB6	ANXA5	0.400372	0.000950865
ICAM1	ANXA5	0.337289	0.00600399
IL17RA	ANXA5	0.266845	0.0316534
ITGA4	ANXA5	-0.196295	0.117076
ITGAM	ANXA5	0.322962	0.00869038
ITGAX	ANXA5	0.18761	0.134515
LY6G5B	ANXA5	-0.134927	0.283891
LY6G5C	ANXA5	0.391397	0.00126423
MME	ANXA5	-0.0380495	0.763474
OLFM4	ANXA5	-0.0166494	0.895272
PECAM1	ANXA5	0.558647	1.32e-06
PRTN3	ANXA5	0.0423864	0.737436
PTPRC	ANXA5	-0.044701	0.723657
SELL	ANXA5	0.243895	0.0502451
SPN	ANXA5	-0.0317537	0.801735
TLR2	ANXA5	-0.102477	0.416615
TLR4	ANXA5	0.0539058	0.669758
TLR5	ANXA5	0.191144	0.127197
TLR7	ANXA5	0.361412	0.00309702
TLR8	ANXA5	0.23135	0.0637032
ARG1	ANXA6	-0.625445	2.55e-08
CCR7	ANXA6	0.618728	3.95e-08
CD14	ANXA6	-0.153495	0.22218
CD177	ANXA6	-0.405297	0.000810524
CD24	ANXA6	-0.288897	0.0195969
CD33	ANXA6	-0.0434343	0.731188
CD47	ANXA6	0.701558	7.54e-11
CD63	ANXA6	-0.466758	8.88e-05
CD86	ANXA6	0.175866	0.161121
CEACAM8	ANXA6	-0.384378	0.0015711
CXCR1	ANXA6	-0.537291	3.94e-06
CXCR2	ANXA6	-0.540622	3.34e-06
CXCR4	ANXA6	-0.0482865	0.702485
ELANE	ANXA6	-0.386953	0.0014515
FCGR3A	ANXA6	-0.320851	0.00916387
FLT1	ANXA6	-0.452132	0.000156224
HLA-DRA	ANXA6	0.390088	0.00131699
HLA-DRB1	ANXA6	0.328957	0.00745997
HLA-DRB3	ANXA6	0.210888	0.0917452
HLA-DRB4	ANXA6	0.23584	0.0585869
HLA-DRB5	ANXA6	0.234352	0.0602444
HLA-DRB6	ANXA6	0.248883	0.045586
ICAM1	ANXA6	-0.252007	0.0428532
IL17RA	ANXA6	-0.572895	6.13e-07
ITGA4	ANXA6	0.770565	6.1e-14
ITGAM	ANXA6	-0.574371	5.65e-07
ITGAX	ANXA6	-0.494214	2.86e-05
LY6G5B	ANXA6	0.252008	0.0428528
LY6G5C	ANXA6	-0.420962	0.00047974
MME	ANXA6	-0.590447	2.26e-07
OLFM4	ANXA6	-0.273813	0.0273081
PECAM1	ANXA6	-0.398567	0.00100757
PRTN3	ANXA6	-0.382895	0.00164391
PTPRC	ANXA6	0.217774	0.0813917
SELL	ANXA6	-0.355435	0.00366631
SPN	ANXA6	0.741498	1.61e-12
TLR2	ANXA6	-0.544533	2.74e-06
TLR4	ANXA6	-0.595805	1.64e-07
TLR5	ANXA6	-0.412432	0.000640306
TLR7	ANXA6	0.378496	0.00187809
TLR8	ANXA6	-0.638795	1.03e-08
ARG1	AP1B1	-0.420527	0.000486954
CCR7	AP1B1	0.287351	0.0202908
CD14	AP1B1	0.525177	7.07e-06
CD177	AP1B1	-0.104911	0.405575
CD24	AP1B1	-0.0962458	0.445657
CD33	AP1B1	0.640831	8.94e-09
CD47	AP1B1	0.0878445	0.486535
CD63	AP1B1	0.0732574	0.561955
CD86	AP1B1	0.624917	2.64e-08
CEACAM8	AP1B1	-0.115737	0.358572
CXCR1	AP1B1	-0.160689	0.201
CXCR2	AP1B1	-0.272553	0.0280546
CXCR4	AP1B1	-0.105936	0.400976
ELANE	AP1B1	-0.0807147	0.522719
FCGR3A	AP1B1	-0.188699	0.132225
FLT1	AP1B1	-0.35057	0.00419636
HLA-DRA	AP1B1	0.487882	3.75e-05
HLA-DRB1	AP1B1	0.455402	0.000137999
HLA-DRB3	AP1B1	0.297848	0.0159655
HLA-DRB4	AP1B1	0.498398	2.39e-05
HLA-DRB5	AP1B1	0.0812198	0.520112
HLA-DRB6	AP1B1	0.423918	0.000433294
ICAM1	AP1B1	0.242203	0.0519114
IL17RA	AP1B1	0.0107482	0.932281
ITGA4	AP1B1	0.333016	0.00671612
ITGAM	AP1B1	0.0529992	0.674999
ITGAX	AP1B1	-0.0808275	0.522136
LY6G5B	AP1B1	0.073908	0.558477
LY6G5C	AP1B1	0.156141	0.214215
MME	AP1B1	-0.42905	0.000362279
OLFM4	AP1B1	-0.111666	0.375842
PECAM1	AP1B1	0.273579	0.0274458
PRTN3	AP1B1	-0.134284	0.286214
PTPRC	AP1B1	0.195453	0.118687
SELL	AP1B1	-0.133205	0.290138
SPN	AP1B1	0.455342	0.000138316
TLR2	AP1B1	-0.409129	0.000714604
TLR4	AP1B1	-0.310983	0.0116878
TLR5	AP1B1	-0.0101207	0.936226
TLR7	AP1B1	0.616876	4.45e-08
TLR8	AP1B1	-0.165762	0.186957
ARG1	AP1G1	0.0286534	0.820754
CCR7	AP1G1	-0.0788056	0.532631
CD14	AP1G1	-0.00610943	0.961477
CD177	AP1G1	0.235614	0.058836
CD24	AP1G1	-0.0866152	0.492678
CD33	AP1G1	-0.0505052	0.689495
CD47	AP1G1	-0.099473	0.430478
CD63	AP1G1	-0.0361092	0.775211
CD86	AP1G1	-0.202025	0.106556
CEACAM8	AP1G1	0.111691	0.375731
CXCR1	AP1G1	0.292043	0.0182478
CXCR2	AP1G1	0.250858	0.0438428
CXCR4	AP1G1	-0.0310363	0.806126
ELANE	AP1G1	0.0220964	0.861306
FCGR3A	AP1G1	0.0326729	0.796118
FLT1	AP1G1	-0.126739	0.314396
HLA-DRA	AP1G1	-0.257445	0.0384193
HLA-DRB1	AP1G1	-0.0479106	0.704695
HLA-DRB3	AP1G1	-0.0956903	0.4483
HLA-DRB4	AP1G1	0.0730747	0.562933
HLA-DRB5	AP1G1	-0.0111581	0.929705
HLA-DRB6	AP1G1	-0.0427449	0.735297
ICAM1	AP1G1	0.269267	0.0300819
IL17RA	AP1G1	0.350528	0.00420123
ITGA4	AP1G1	-0.0896004	0.477832
ITGAM	AP1G1	0.355646	0.00364477
ITGAX	AP1G1	0.306925	0.0128886
LY6G5B	AP1G1	-0.0439764	0.727962
LY6G5C	AP1G1	0.217955	0.0811328
MME	AP1G1	0.285038	0.0213674
OLFM4	AP1G1	0.0400666	0.751329
PECAM1	AP1G1	0.0970545	0.441826
PRTN3	AP1G1	0.154416	0.219383
PTPRC	AP1G1	0.123954	0.325232
SELL	AP1G1	0.12296	0.329158
SPN	AP1G1	0.0418858	0.740428
TLR2	AP1G1	0.166207	0.185759
TLR4	AP1G1	0.251396	0.0433767
TLR5	AP1G1	0.220168	0.0780183
TLR7	AP1G1	-0.00298523	0.981171
TLR8	AP1G1	0.241688	0.0524276
ARG1	AP1M1	0.0229865	0.855778
CCR7	AP1M1	0.368223	0.00254524
CD14	AP1M1	0.505207	1.77e-05
CD177	AP1M1	-0.0245752	0.845928
CD24	AP1M1	0.213703	0.0873946
CD33	AP1M1	0.549203	2.16e-06
CD47	AP1M1	-0.192161	0.125147
CD63	AP1M1	0.457687	0.000126444
CD86	AP1M1	0.340568	0.00550358
CEACAM8	AP1M1	0.00677455	0.957287
CXCR1	AP1M1	0.224444	0.0722681
CXCR2	AP1M1	0.0392749	0.756089
CXCR4	AP1M1	0.449432	0.000172917
ELANE	AP1M1	0.207922	0.0965098
FCGR3A	AP1M1	0.158367	0.207673
FLT1	AP1M1	-0.0945511	0.453746
HLA-DRA	AP1M1	0.341463	0.00537349
HLA-DRB1	AP1M1	0.428848	0.000364863
HLA-DRB3	AP1M1	0.408813	0.000722114
HLA-DRB4	AP1M1	0.439301	0.000251196
HLA-DRB5	AP1M1	0.05699	0.652048
HLA-DRB6	AP1M1	0.47641	6.03e-05
ICAM1	AP1M1	0.330987	0.00707933
IL17RA	AP1M1	0.254384	0.0408659
ITGA4	AP1M1	-0.0364662	0.773047
ITGAM	AP1M1	0.188327	0.133004
ITGAX	AP1M1	0.273272	0.0276266
LY6G5B	AP1M1	0.205998	0.0997034
LY6G5C	AP1M1	0.336669	0.00610305
MME	AP1M1	0.0542776	0.667613
OLFM4	AP1M1	-0.0724381	0.566349
PECAM1	AP1M1	0.435892	0.000284089
PRTN3	AP1M1	-0.0535529	0.671796
PTPRC	AP1M1	-0.336453	0.00613783
SELL	AP1M1	0.256776	0.038943
SPN	AP1M1	0.179503	0.152495
TLR2	AP1M1	-0.119409	0.343425
TLR4	AP1M1	-0.0177619	0.888318
TLR5	AP1M1	-0.169596	0.176822
TLR7	AP1M1	0.0523079	0.679006
TLR8	AP1M1	-0.00365781	0.97693
ARG1	AP1M2	0.37432	0.00212758
CCR7	AP1M2	-0.229131	0.0663608
CD14	AP1M2	0.169044	0.178256
CD177	AP1M2	0.437768	0.00026553
CD24	AP1M2	0.248287	0.0461232
CD33	AP1M2	-0.0420536	0.739425
CD47	AP1M2	-0.538645	3.68e-06
CD63	AP1M2	0.350164	0.00424352
CD86	AP1M2	-0.0366148	0.772147
CEACAM8	AP1M2	0.246775	0.0475105
CXCR1	AP1M2	0.366203	0.00269895
CXCR2	AP1M2	0.319041	0.00958765
CXCR4	AP1M2	0.166746	0.184317
ELANE	AP1M2	0.146244	0.245057
FCGR3A	AP1M2	0.038962	0.757973
FLT1	AP1M2	0.447587	0.000185245
HLA-DRA	AP1M2	-0.236482	0.0578829
HLA-DRB1	AP1M2	-0.194057	0.121394
HLA-DRB3	AP1M2	-0.105591	0.402521
HLA-DRB4	AP1M2	-0.0933033	0.459753
HLA-DRB5	AP1M2	-0.167773	0.18159
HLA-DRB6	AP1M2	-0.12608	0.316939
ICAM1	AP1M2	0.253802	0.0413456
IL17RA	AP1M2	0.33086	0.00710265
ITGA4	AP1M2	-0.495413	2.72e-05
ITGAM	AP1M2	0.376578	0.00198921
ITGAX	AP1M2	0.161764	0.197962
LY6G5B	AP1M2	-0.252243	0.0426523
LY6G5C	AP1M2	0.384323	0.00157375
MME	AP1M2	0.310719	0.0117628
OLFM4	AP1M2	0.164293	0.190948
PECAM1	AP1M2	0.157451	0.210348
PRTN3	AP1M2	0.150874	0.23027
PTPRC	AP1M2	-0.30664	0.0129766
SELL	AP1M2	0.273981	0.0272102
SPN	AP1M2	-0.480195	5.17e-05
TLR2	AP1M2	0.313472	0.0110001
TLR4	AP1M2	0.354584	0.00375452
TLR5	AP1M2	0.247693	0.046664
TLR7	AP1M2	-0.0976895	0.43883
TLR8	AP1M2	0.34948	0.00432401
ARG1	AP1S1	-0.115113	0.361186
CCR7	AP1S1	-0.018692	0.882509
CD14	AP1S1	-0.0935289	0.458663
CD177	AP1S1	-0.132364	0.293221
CD24	AP1S1	0.122255	0.331961
CD33	AP1S1	0.0177267	0.888538
CD47	AP1S1	0.0145086	0.908676
CD63	AP1S1	-0.0858281	0.496633
CD86	AP1S1	0.0663807	0.599323
CEACAM8	AP1S1	-0.0323572	0.798046
CXCR1	AP1S1	-0.103516	0.411881
CXCR2	AP1S1	-0.0822835	0.514643
CXCR4	AP1S1	-0.189324	0.130927
ELANE	AP1S1	-0.206319	0.0991655
FCGR3A	AP1S1	-0.165071	0.188826
FLT1	AP1S1	0.055352	0.661431
HLA-DRA	AP1S1	0.105209	0.404234
HLA-DRB1	AP1S1	0.172304	0.16991
HLA-DRB3	AP1S1	0.0714753	0.571533
HLA-DRB4	AP1S1	0.09267	0.462818
HLA-DRB5	AP1S1	0.254922	0.040427
HLA-DRB6	AP1S1	0.132507	0.292696
ICAM1	AP1S1	-0.181125	0.148763
IL17RA	AP1S1	-0.194774	0.119999
ITGA4	AP1S1	-0.00708984	0.955301
ITGAM	AP1S1	-0.212191	0.0897108
ITGAX	AP1S1	-0.218746	0.0800083
LY6G5B	AP1S1	-0.0503232	0.690557
LY6G5C	AP1S1	0.0386124	0.760079
MME	AP1S1	-0.138657	0.270666
OLFM4	AP1S1	0.118299	0.347959
PECAM1	AP1S1	-0.0639942	0.612543
PRTN3	AP1S1	-0.0730232	0.563209
PTPRC	AP1S1	-0.0100777	0.936496
SELL	AP1S1	-0.20607	0.0995824
SPN	AP1S1	0.0204526	0.871533
TLR2	AP1S1	-0.141234	0.261774
TLR4	AP1S1	-0.0996367	0.429716
TLR5	AP1S1	-0.159182	0.205314
TLR7	AP1S1	0.127211	0.312583
TLR8	AP1S1	-0.115955	0.357662
ARG1	AP1S2	-0.0670919	0.595408
CCR7	AP1S2	0.206559	0.0987644
CD14	AP1S2	0.51941	9.27e-06
CD177	AP1S2	-0.276492	0.0257769
CD24	AP1S2	0.0581515	0.645426
CD33	AP1S2	0.466887	8.84e-05
CD47	AP1S2	0.228841	0.0667142
CD63	AP1S2	0.12612	0.316785
CD86	AP1S2	0.684732	3.18e-10
CEACAM8	AP1S2	0.0139654	0.912081
CXCR1	AP1S2	-0.11836	0.34771
CXCR2	AP1S2	-0.162658	0.195463
CXCR4	AP1S2	0.00795255	0.949868
ELANE	AP1S2	0.0170241	0.892929
FCGR3A	AP1S2	0.0771709	0.541192
FLT1	AP1S2	-0.292066	0.0182381
HLA-DRA	AP1S2	0.663405	1.72e-09
HLA-DRB1	AP1S2	0.547072	2.41e-06
HLA-DRB3	AP1S2	0.427574	0.000381533
HLA-DRB4	AP1S2	0.479685	5.28e-05
HLA-DRB5	AP1S2	0.0805222	0.523714
HLA-DRB6	AP1S2	0.484857	4.26e-05
ICAM1	AP1S2	-0.167478	0.182371
IL17RA	AP1S2	-0.154401	0.219428
ITGA4	AP1S2	0.249903	0.0446783
ITGAM	AP1S2	-0.128587	0.307334
ITGAX	AP1S2	-0.138054	0.272776
LY6G5B	AP1S2	-0.0348604	0.782791
LY6G5C	AP1S2	-0.0906481	0.472678
MME	AP1S2	-0.211209	0.0912404
OLFM4	AP1S2	0.0900289	0.47572
PECAM1	AP1S2	0.223515	0.0734883
PRTN3	AP1S2	-0.00755003	0.952403
PTPRC	AP1S2	0.251076	0.0436535
SELL	AP1S2	0.0187777	0.881975
SPN	AP1S2	0.25971	0.0366884
TLR2	AP1S2	-0.338028	0.00588795
TLR4	AP1S2	-0.236642	0.0577085
TLR5	AP1S2	-0.146408	0.244523
TLR7	AP1S2	0.260374	0.0361935
TLR8	AP1S2	-0.0532195	0.673724
ARG1	AP1S3	-0.112013	0.374351
CCR7	AP1S3	0.193437	0.122612
CD14	AP1S3	-0.138681	0.270584
CD177	AP1S3	-0.237404	0.0568851
CD24	AP1S3	-0.00910958	0.942586
CD33	AP1S3	-0.0877256	0.487128
CD47	AP1S3	0.287889	0.0200468
CD63	AP1S3	-0.197204	0.115357
CD86	AP1S3	0.0935083	0.458763
CEACAM8	AP1S3	-0.306107	0.0131429
CXCR1	AP1S3	-0.310698	0.0117688
CXCR2	AP1S3	-0.275956	0.0260774
CXCR4	AP1S3	0.0235215	0.852459
ELANE	AP1S3	-0.343973	0.00502304
FCGR3A	AP1S3	-0.124836	0.321776
FLT1	AP1S3	-0.262433	0.0346936
HLA-DRA	AP1S3	0.212076	0.0898878
HLA-DRB1	AP1S3	0.203031	0.104788
HLA-DRB3	AP1S3	0.115671	0.35885
HLA-DRB4	AP1S3	0.236602	0.0577523
HLA-DRB5	AP1S3	0.0509604	0.686841
HLA-DRB6	AP1S3	0.178777	0.154189
ICAM1	AP1S3	-0.297934	0.0159337
IL17RA	AP1S3	-0.289675	0.0192558
ITGA4	AP1S3	0.280894	0.0234183
ITGAM	AP1S3	-0.269535	0.0299119
ITGAX	AP1S3	-0.318602	0.0096928
LY6G5B	AP1S3	0.191082	0.127321
LY6G5C	AP1S3	-0.359659	0.00325518
MME	AP1S3	-0.148576	0.237529
OLFM4	AP1S3	-0.255071	0.0403057
PECAM1	AP1S3	-0.367476	0.00260109
PRTN3	AP1S3	-0.112813	0.370924
PTPRC	AP1S3	0.132266	0.293581
SELL	AP1S3	-0.14361	0.253752
SPN	AP1S3	0.300612	0.0149679
TLR2	AP1S3	-0.194803	0.119942
TLR4	AP1S3	-0.230185	0.0650875
TLR5	AP1S3	-0.245783	0.0484386
TLR7	AP1S3	0.229673	0.0657037
TLR8	AP1S3	-0.282858	0.0224263
ARG1	AP3B1	-0.191277	0.126927
CCR7	AP3B1	0.112612	0.371784
CD14	AP3B1	-0.0409021	0.746316
CD177	AP3B1	-0.254146	0.0410615
CD24	AP3B1	-0.177886	0.156286
CD33	AP3B1	-0.019678	0.87636
CD47	AP3B1	0.486321	4e-05
CD63	AP3B1	-0.281199	0.0232617
CD86	AP3B1	0.140428	0.264535
CEACAM8	AP3B1	-0.21808	0.080955
CXCR1	AP3B1	-0.201944	0.1067
CXCR2	AP3B1	-0.157974	0.208817
CXCR4	AP3B1	-0.0625394	0.620663
ELANE	AP3B1	-0.144353	0.251278
FCGR3A	AP3B1	0.0230731	0.855241
FLT1	AP3B1	-0.455617	0.00013687
HLA-DRA	AP3B1	0.105042	0.404987
HLA-DRB1	AP3B1	0.0514334	0.684087
HLA-DRB3	AP3B1	-0.0387484	0.75926
HLA-DRB4	AP3B1	0.115588	0.359197
HLA-DRB5	AP3B1	-0.0905349	0.473233
HLA-DRB6	AP3B1	0.000748553	0.995278
ICAM1	AP3B1	-0.295039	0.0170372
IL17RA	AP3B1	-0.205814	0.100012
ITGA4	AP3B1	0.326565	0.00793132
ITGAM	AP3B1	-0.0522011	0.679625
ITGAX	AP3B1	-0.329086	0.00743522
LY6G5B	AP3B1	-0.0259947	0.837147
LY6G5C	AP3B1	-0.390727	0.00129098
MME	AP3B1	-0.0430126	0.7337
OLFM4	AP3B1	-0.173711	0.166396
PECAM1	AP3B1	-0.32418	0.0084268
PRTN3	AP3B1	-0.101922	0.419158
PTPRC	AP3B1	0.399587	0.000975166
SELL	AP3B1	0.0238498	0.850423
SPN	AP3B1	0.30586	0.0132209
TLR2	AP3B1	-0.0231958	0.854479
TLR4	AP3B1	-0.10256	0.416235
TLR5	AP3B1	-0.0350879	0.781408
TLR7	AP3B1	0.304881	0.0135326
TLR8	AP3B1	-0.0905533	0.473143
ARG1	AP3B2	0.285667	0.0210701
CCR7	AP3B2	-0.448383	0.000179834
CD14	AP3B2	-0.126598	0.314941
CD177	AP3B2	0.333804	0.00657937
CD24	AP3B2	0.0560421	0.657471
CD33	AP3B2	-0.276973	0.0255098
CD47	AP3B2	-0.288259	0.019881
CD63	AP3B2	0.027092	0.830373
CD86	AP3B2	-0.298548	0.0157079
CEACAM8	AP3B2	0.116525	0.35529
CXCR1	AP3B2	0.252057	0.0428111
CXCR2	AP3B2	0.327781	0.00768855
CXCR4	AP3B2	-0.103862	0.410312
ELANE	AP3B2	0.052436	0.678262
FCGR3A	AP3B2	0.191387	0.126705
FLT1	AP3B2	0.148607	0.23743
HLA-DRA	AP3B2	-0.383104	0.00163345
HLA-DRB1	AP3B2	-0.392319	0.00122822
HLA-DRB3	AP3B2	-0.282953	0.0223796
HLA-DRB4	AP3B2	-0.231519	0.0635036
HLA-DRB5	AP3B2	-0.274011	0.0271926
HLA-DRB6	AP3B2	-0.374732	0.00210173
ICAM1	AP3B2	0.0720839	0.568253
IL17RA	AP3B2	0.221743	0.0758597
ITGA4	AP3B2	-0.369263	0.00246917
ITGAM	AP3B2	0.248412	0.0460108
ITGAX	AP3B2	0.0439537	0.728097
LY6G5B	AP3B2	-0.456253	0.000133587
LY6G5C	AP3B2	0.0204855	0.871328
MME	AP3B2	0.276795	0.0256082
OLFM4	AP3B2	0.163461	0.193237
PECAM1	AP3B2	-0.00639662	0.959667
PRTN3	AP3B2	0.120077	0.340713
PTPRC	AP3B2	-0.0345164	0.784883
SELL	AP3B2	0.16059	0.201283
SPN	AP3B2	-0.458523	0.000122442
TLR2	AP3B2	0.450198	0.000168025
TLR4	AP3B2	0.368348	0.00253594
TLR5	AP3B2	0.475947	6.15e-05
TLR7	AP3B2	-0.212283	0.0895687
TLR8	AP3B2	0.36592	0.00272108
ARG1	AP3D1	-0.590187	2.29e-07
CCR7	AP3D1	0.420825	0.000481997
CD14	AP3D1	0.273508	0.0274872
CD177	AP3D1	-0.219089	0.0795247
CD24	AP3D1	-0.223831	0.0730712
CD33	AP3D1	0.436371	0.000279241
CD47	AP3D1	0.278407	0.0247273
CD63	AP3D1	-0.117725	0.350319
CD86	AP3D1	0.312715	0.0112054
CEACAM8	AP3D1	-0.176351	0.159949
CXCR1	AP3D1	-0.238851	0.0553465
CXCR2	AP3D1	-0.332735	0.00676543
CXCR4	AP3D1	-0.11068	0.380099
ELANE	AP3D1	-0.136579	0.277983
FCGR3A	AP3D1	-0.266545	0.0318527
FLT1	AP3D1	-0.410059	0.000692937
HLA-DRA	AP3D1	0.316916	0.0101068
HLA-DRB1	AP3D1	0.339126	0.00571894
HLA-DRB3	AP3D1	0.216268	0.0835737
HLA-DRB4	AP3D1	0.350437	0.00421182
HLA-DRB5	AP3D1	0.094827	0.452423
HLA-DRB6	AP3D1	0.293039	0.0178374
ICAM1	AP3D1	0.231744	0.0632398
IL17RA	AP3D1	-0.0126432	0.920377
ITGA4	AP3D1	0.482916	4.62e-05
ITGAM	AP3D1	0.00651612	0.958914
ITGAX	AP3D1	-0.0857896	0.496827
LY6G5B	AP3D1	0.0654664	0.604373
LY6G5C	AP3D1	0.014088	0.911313
MME	AP3D1	-0.420231	0.000491908
OLFM4	AP3D1	-0.163279	0.19374
PECAM1	AP3D1	0.152279	0.225908
PRTN3	AP3D1	-0.304744	0.0135768
PTPRC	AP3D1	0.294333	0.0173161
SELL	AP3D1	-0.232267	0.0626298
SPN	AP3D1	0.595897	1.63e-07
TLR2	AP3D1	-0.377013	0.00196353
TLR4	AP3D1	-0.401721	0.000910396
TLR5	AP3D1	-0.0404007	0.749324
TLR7	AP3D1	0.506157	1.7e-05
TLR8	AP3D1	-0.277486	0.0252277
ARG1	AP3M1	-0.484693	4.29e-05
CCR7	AP3M1	0.544448	2.76e-06
CD14	AP3M1	0.4169	0.000550971
CD177	AP3M1	-0.389602	0.00133706
CD24	AP3M1	0.0340984	0.787426
CD33	AP3M1	0.470148	7.76e-05
CD47	AP3M1	0.382084	0.00168498
CD63	AP3M1	0.0488591	0.699124
CD86	AP3M1	0.451663	0.000159015
CEACAM8	AP3M1	-0.097968	0.43752
CXCR1	AP3M1	-0.257875	0.0380854
CXCR2	AP3M1	-0.360028	0.00322132
CXCR4	AP3M1	0.0505958	0.688966
ELANE	AP3M1	0.0107687	0.932151
FCGR3A	AP3M1	-0.172267	0.170004
FLT1	AP3M1	-0.324677	0.00832136
HLA-DRA	AP3M1	0.647526	5.56e-09
HLA-DRB1	AP3M1	0.538251	3.75e-06
HLA-DRB3	AP3M1	0.390701	0.00129205
HLA-DRB4	AP3M1	0.497597	2.47e-05
HLA-DRB5	AP3M1	0.0664243	0.599083
HLA-DRB6	AP3M1	0.480972	5e-05
ICAM1	AP3M1	-0.0396193	0.754018
IL17RA	AP3M1	-0.277852	0.0250275
ITGA4	AP3M1	0.532035	5.09e-06
ITGAM	AP3M1	-0.267236	0.0313954
ITGAX	AP3M1	-0.223196	0.0739104
LY6G5B	AP3M1	0.0981296	0.43676
LY6G5C	AP3M1	-0.0991883	0.431805
MME	AP3M1	-0.44544	0.000200609
[truncated: 53,065 more rows]

## Sheet: Supplementary Table 7
Supplementary Table 7. A total of 63 published signatures were retrieved from the literatures.
Model	PMID	Author	Gene
Model-1	28947747	Evan D. Muse	HBEGF
Model-1	28947747	Evan D. Muse	SYTL3
Model-1	28947747	Evan D. Muse	EDN1
Model-1	28947747	Evan D. Muse	NR4A2
Model-1	28947747	Evan D. Muse	NFKBIA
Model-1	28947747	Evan D. Muse	VPS8
Model-1	28947747	Evan D. Muse	NR4A3
Model-1	28947747	Evan D. Muse	SULF1
Model-1	28947747	Evan D. Muse	RNASE1
Model-1	28947747	Evan D. Muse	CCL20
Model-1	28947747	Evan D. Muse	MGP
Model-2	36182975	Nan Zhang	ADAMTS1
Model-2	36182975	Nan Zhang	CNN2
Model-2	36182975	Nan Zhang	DHRS13
Model-2	36182975	Nan Zhang	DUSP1
Model-2	36182975	Nan Zhang	FASLG
Model-2	36182975	Nan Zhang	GNPTAB
Model-2	36182975	Nan Zhang	NARF
Model-2	36182975	Nan Zhang	PHC2
Model-2	36182975	Nan Zhang	RAB7A
Model-2	36182975	Nan Zhang	VNN3
Model-2	36182975	Nan Zhang	YIPF3
Model-3	35694667	Yanze Wu	ITLN1
Model-3	35694667	Yanze Wu	NFIL3
Model-3	35694667	Yanze Wu	ZFP36
Model-3	35694667	Yanze Wu	MCEMP1
Model-3	35694667	Yanze Wu	ACSL1
Model-3	35694667	Yanze Wu	BCL6
Model-3	35694667	Yanze Wu	IRAK3
Model-3	35694667	Yanze Wu	IL1R2
Model-3	35694667	Yanze Wu	SERPINA1
Model-3	35694667	Yanze Wu	DYSF
Model-3	35694667	Yanze Wu	S100A12
Model-4	37178159	Haihua Pan	CLEC2D
Model-4	37178159	Haihua Pan	TCN2
Model-4	37178159	Haihua Pan	CCR1
Model-5	32581823	Ming Li	DLGAP1-AS1
Model-5	32581823	Ming Li	PYGL
Model-5	32581823	Ming Li	MEGF9
Model-5	32581823	Ming Li	PHC2
Model-5	32581823	Ming Li	IL1R1
Model-5	32581823	Ming Li	TLR2
Model-5	32581823	Ming Li	TLR4
Model-6	26193668	Jason J Rose	GNB1
Model-6	26193668	Jason J Rose	CALU
Model-6	26193668	Jason J Rose	PRDX6
Model-6	26193668	Jason J Rose	PPP2R1A
Model-6	26193668	Jason J Rose	PSAP
Model-6	26193668	Jason J Rose	SPARC
Model-6	26193668	Jason J Rose	ACTR2
Model-6	26193668	Jason J Rose	ZYX
Model-6	26193668	Jason J Rose	GAS6
Model-7	34095251	Meng Xia	PTPRC
Model-7	34095251	Meng Xia	C3AR1
Model-7	34095251	Meng Xia	CD53
Model-7	34095251	Meng Xia	TLR2
Model-7	34095251	Meng Xia	CCR1
Model-8	37123479	Hiromi W L Koh	EFEMP1
Model-8	37123479	Hiromi W L Koh	FSTL3
Model-9	34957234	Jing Xu	ITGAM
Model-9	34957234	Jing Xu	CLEC4D
Model-9	34957234	Jing Xu	SLC2A3
Model-9	34957234	Jing Xu	BST1
Model-9	34957234	Jing Xu	MCEMP1
Model-9	34957234	Jing Xu	PLAUR
Model-9	34957234	Jing Xu	GPR97
Model-9	34957234	Jing Xu	MMP25
Model-10	33847684	Siyu Guo	TNF
Model-10	33847684	Siyu Guo	CXCL8
Model-10	33847684	Siyu Guo	FPR2
Model-10	33847684	Siyu Guo	CXCL1
Model-10	33847684	Siyu Guo	JUN
Model-10	33847684	Siyu Guo	IL1B
Model-10	33847684	Siyu Guo	PPBP
Model-10	33847684	Siyu Guo	MMP9
Model-10	33847684	Siyu Guo	FCER1G
Model-10	33847684	Siyu Guo	LILRB2
Model-11	35463752	Yanze Wu	TLR2
Model-11	35463752	Yanze Wu	IL1B
Model-11	35463752	Yanze Wu	LILRB2
Model-11	35463752	Yanze Wu	FCER1G
Model-11	35463752	Yanze Wu	FPR1
Model-11	35463752	Yanze Wu	MMP9
Model-12	35422846	Jin Zhou	BCL6
Model-12	35422846	Jin Zhou	PTGS2
Model-12	35422846	Jin Zhou	PTEN
Model-13	35050240	Junqiang Xue	RPL9
Model-13	35050240	Junqiang Xue	RPL26
Model-13	35050240	Junqiang Xue	OLR1
Model-13	35050240	Junqiang Xue	FOS
Model-13	35050240	Junqiang Xue	BCL6
Model-13	35050240	Junqiang Xue	TLR2
Model-13	35050240	Junqiang Xue	IRS2
Model-13	35050240	Junqiang Xue	IER3
Model-13	35050240	Junqiang Xue	TNFAIP6
Model-13	35050240	Junqiang Xue	B4GALT5
Model-13	35050240	Junqiang Xue	CEBPD
Model-13	35050240	Junqiang Xue	NFIL3
Model-13	35050240	Junqiang Xue	TRIB1
Model-13	35050240	Junqiang Xue	PTGS2
Model-13	35050240	Junqiang Xue	MXD1
Model-13	35050240	Junqiang Xue	BCL3
Model-13	35050240	Junqiang Xue	PLAUR
Model-14	31733574	Rui Zhang	ARG1
Model-14	31733574	Rui Zhang	PLAUR
Model-14	31733574	Rui Zhang	FOS
Model-14	31733574	Rui Zhang	IL1R2
Model-15	36618351	Dongsheng Wei	NR4A2
Model-16	36407421	Jiahe Wu	ALOX5
Model-16	36407421	Jiahe Wu	CAMKK2
Model-16	36407421	Jiahe Wu	KDM6B
Model-16	36407421	Jiahe Wu	LAMP2
Model-16	36407421	Jiahe Wu	PTEN
Model-16	36407421	Jiahe Wu	PTGS2
Model-16	36407421	Jiahe Wu	ULK1
Model-17	34227921	Yun Xie	FN1
Model-17	34227921	Yun Xie	CD34
Model-17	34227921	Yun Xie	LPL
Model-17	34227921	Yun Xie	WWTR1
Model-17	34227921	Yun Xie	ARG1
Model-17	34227921	Yun Xie	NAMPTL
Model-18	35592331	Qixin Chen	PRKAR1A
Model-18	35592331	Qixin Chen	SDCBP
Model-19	36299582	Liting Yang	ACOX1
Model-19	36299582	Liting Yang	BCL6
Model-19	36299582	Liting Yang	CEACAM8
Model-19	36299582	Liting Yang	CUGBP2
Model-19	36299582	Liting Yang	GPX7
Model-20	36582740	Jie Xiang	MMP9
Model-20	36582740	Jie Xiang	ETS2
Model-20	36582740	Jie Xiang	BCL6
Model-21	36440046	Zheng Liu	LIAS
Model-21	36440046	Zheng Liu	LIPT1
Model-21	36440046	Zheng Liu	DLAT
Model-21	36440046	Zheng Liu	PDHB
Model-21	36440046	Zheng Liu	GLS
Model-21	36440046	Zheng Liu	MTF1
Model-21	36440046	Zheng Liu	CDKN2A
Model-22	35872921	Jiahe Wu	GPM6A
Model-22	35872921	Jiahe Wu	SRSF1
Model-22	35872921	Jiahe Wu	ANK2
Model-23	34565282	Kai Liu	ATF3
Model-23	34565282	Kai Liu	PTGS2
Model-23	34565282	Kai Liu	CXCL1
Model-23	34565282	Kai Liu	SOCS3
Model-23	34565282	Kai Liu	HSPA1B
Model-23	34565282	Kai Liu	SELP
Model-23	34565282	Kai Liu	CXCL2
Model-23	34565282	Kai Liu	IL1B
Model-23	34565282	Kai Liu	MYD88
Model-23	34565282	Kai Liu	S100A8
Model-24	31502863	Guochang Zhang	KLRC4
Model-24	31502863	Guochang Zhang	KLRC2
Model-24	31502863	Guochang Zhang	DLC1
Model-25	33293800	Yongwei Yu	MMP9
Model-25	33293800	Yongwei Yu	IL6
Model-25	33293800	Yongwei Yu	SPP1
Model-25	33293800	Yongwei Yu	PTGS2
Model-25	33293800	Yongwei Yu	SERPINE1
Model-25	33293800	Yongwei Yu	PLAUR
Model-25	33293800	Yongwei Yu	CXCL5
Model-25	33293800	Yongwei Yu	LGALS3
Model-25	33293800	Yongwei Yu	SERPINB2
Model-25	33293800	Yongwei Yu	CD14
Model-26	36071762	Jijuan Wang	ASAH1
Model-26	36071762	Jijuan Wang	DEGS1
Model-26	36071762	Jijuan Wang	NEU1
Model-26	36071762	Jijuan Wang	SPTLC2
Model-26	36071762	Jijuan Wang	SPHK1
Model-26	36071762	Jijuan Wang	GBA2
Model-27	36561967	Yong-Hao Jiang	ATM
Model-27	36561967	Yong-Hao Jiang	PIK3CA
Model-27	36561967	Yong-Hao Jiang	MAPK8
Model-27	36561967	Yong-Hao Jiang	KRAS
Model-27	36561967	Yong-Hao Jiang	SIRT1
Model-28	36245596	Nai Zhang	CEP55
Model-28	36245596	Nai Zhang	NMU
Model-28	36245596	Nai Zhang	CAV1
Model-28	36245596	Nai Zhang	SEMA6A
Model-28	36245596	Nai Zhang	TBX3
Model-28	36245596	Nai Zhang	FBLN1
Model-28	36245596	Nai Zhang	SYNM
Model-29	26725916	Yuan Gao	CCL5
Model-29	26725916	Yuan Gao	BCL3
Model-29	26725916	Yuan Gao	NR2C2
Model-29	26725916	Yuan Gao	MAX
Model-29	26725916	Yuan Gao	GTF3C2
Model-29	26725916	Yuan Gao	NCOA7
Model-30	37576155	Hongjun You	SH2D1B
Model-30	37576155	Hongjun You	ADM
Model-30	37576155	Hongjun You	PI3
Model-30	37576155	Hongjun You	MMP9
Model-30	37576155	Hongjun You	NRG1
Model-30	37576155	Hongjun You	CBLB
Model-30	37576155	Hongjun You	RORA
Model-30	37576155	Hongjun You	FASLG
Model-31	36061306	Xianpei Wang	IGF2BP1
Model-31	36061306	Xianpei Wang	FTO
Model-31	36061306	Xianpei Wang	RBM15
Model-31	36061306	Xianpei Wang	METTL3
Model-31	36061306	Xianpei Wang	YTHDC2
Model-31	36061306	Xianpei Wang	FMR1
Model-31	36061306	Xianpei Wang	HNRNPA2B1
Model-32	36553589	Sanjay Kumar	ADORA3
Model-32	36553589	Sanjay Kumar	VPS8
Model-32	36553589	Sanjay Kumar	GPx3
Model-32	36553589	Sanjay Kumar	BMP6
Model-33	36034287	Shuo Feng	MMP9
Model-33	36034287	Shuo Feng	ARG1
Model-33	36034287	Shuo Feng	CA4
Model-33	36034287	Shuo Feng	CRISPLD2
Model-33	36034287	Shuo Feng	S100A12
Model-33	36034287	Shuo Feng	GZMK
Model-34	35369343	Xiang Chen	SYTL2
Model-34	35369343	Xiang Chen	KLRD1
Model-34	35369343	Xiang Chen	C12orf75
Model-35	36531699	Jingqi Yang	ASB13
Model-35	36531699	Jingqi Yang	CDCA7
Model-36	36688193	Nader Ebadi	KDM5D
Model-36	36688193	Nader Ebadi	EIF1AY
Model-36	36688193	Nader Ebadi	CCL20
Model-37	34115526	Shengjue Xiao	FCER1G
Model-37	34115526	Shengjue Xiao	PTGS2
Model-38	32597946	Yajuan Du	WDFY3
Model-38	32597946	Yajuan Du	TP53INP2
Model-38	32597946	Yajuan Du	GABARAPL1
Model-38	32597946	Yajuan Du	CDKN1A
Model-38	32597946	Yajuan Du	DDIT3
Model-38	32597946	Yajuan Du	NAMPT
Model-38	32597946	Yajuan Du	FOS
Model-39	37115066	Kun Jiao	S100A9
Model-39	37115066	Kun Jiao	MAPK3
Model-39	37115066	Kun Jiao	MAPK1
Model-39	37115066	Kun Jiao	MMP3
Model-39	37115066	Kun Jiao	IL-17A
Model-39	37115066	Kun Jiao	HSP90AB1
Model-40	34568491	Siyu Guo	BDKRB1
Model-40	34568491	Siyu Guo	BDKRB2
Model-40	34568491	Siyu Guo	CCL25
Model-40	34568491	Siyu Guo	HRH1
Model-40	34568491	Siyu Guo	KISS1
Model-40	34568491	Siyu Guo	NPBWR1
Model-40	34568491	Siyu Guo	GRPR
Model-40	34568491	Siyu Guo	TACR3
Model-40	34568491	Siyu Guo	HTR2B
Model-40	34568491	Siyu Guo	ORM1
Model-41	35722095	Hu Zhai	IL2RB
Model-41	35722095	Hu Zhai	IL18RAP
Model-41	35722095	Hu Zhai	PROK2
Model-41	35722095	Hu Zhai	S100A12
Model-41	35722095	Hu Zhai	VNN2
Model-42	36915729	Cheng Yu	TLR2
Model-42	36915729	Cheng Yu	VCAN
Model-42	36915729	Cheng Yu	HP
Model-42	36915729	Cheng Yu	ICAM1
Model-42	36915729	Cheng Yu	LCN2
Model-42	36915729	Cheng Yu	LTF
Model-42	36915729	Cheng Yu	S100A9
Model-42	36915729	Cheng Yu	NFKBIA
Model-43	31772617	Daqiu Chen	CCR1
Model-43	31772617	Daqiu Chen	CXCL1
Model-43	31772617	Daqiu Chen	CXCL2
Model-43	31772617	Daqiu Chen	CXCLl5
Model-43	31772617	Daqiu Chen	MMP8
Model-44	33506919	S-J Xiao	PTAFR
Model-44	33506919	S-J Xiao	AQP9
Model-44	33506919	S-J Xiao	TLR4
Model-44	33506919	S-J Xiao	HCAR3
Model-44	33506919	S-J Xiao	LRG1
Model-44	33506919	S-J Xiao	SMAD4
Model-45	31059043	Xuefei Li	FADS2
Model-45	31059043	Xuefei Li	LRRN3
Model-45	31059043	Xuefei Li	GPR15
Model-45	31059043	Xuefei Li	AK5
Model-46	32920122	Abdulrahman Mujalli	IL1B
Model-46	32920122	Abdulrahman Mujalli	IL1A
Model-46	32920122	Abdulrahman Mujalli	IL1RN
Model-46	32920122	Abdulrahman Mujalli	STAT3
Model-46	32920122	Abdulrahman Mujalli	PTX3
Model-46	32920122	Abdulrahman Mujalli	PTGS2
Model-46	32920122	Abdulrahman Mujalli	JUN
Model-47	28713962	Yi Yang	SRC
Model-47	28713962	Yi Yang	FYN
Model-48	24704022	Tong Zhang	MMP9
Model-48	24704022	Tong Zhang	ITGB2
Model-48	24704022	Tong Zhang	ICAM1
Model-48	24704022	Tong Zhang	MLYCD
Model-49	36221828	Hao Li	MYL7
Model-49	36221828	Hao Li	TSC22D2
Model-49	36221828	Hao Li	HSPA1A
Model-49	36221828	Hao Li	BTG2
Model-49	36221828	Hao Li	NR4A1
Model-49	36221828	Hao Li	RYR2
Model-50	36547406	Lingxiao Wang	TIMP1
Model-50	36547406	Lingxiao Wang	SPARC
Model-50	36547406	Lingxiao Wang	SPP1
Model-50	36547406	Lingxiao Wang	TGFB1
Model-50	36547406	Lingxiao Wang	DECR1
Model-50	36547406	Lingxiao Wang	VIM
Model-50	36547406	Lingxiao Wang	SERPINE1
Model-50	36547406	Lingxiao Wang	SERPINA3
Model-50	36547406	Lingxiao Wang	THBS2
Model-50	36547406	Lingxiao Wang	VCAN
Model-51	35156527	Yao Xie	PLG
Model-51	35156527	Yao Xie	C8B
Model-51	35156527	Yao Xie	F2
Model-52	29928570	Ke Wu	TFEB
Model-52	29928570	Ke Wu	IRS2
Model-52	29928570	Ke Wu	GRB2
Model-52	29928570	Ke Wu	FASLG
Model-52	29928570	Ke Wu	LIMS1
Model-52	29928570	Ke Wu	CX3CR1
Model-52	29928570	Ke Wu	HSPA6
Model-52	29928570	Ke Wu	TPM3
Model-52	29928570	Ke Wu	LAT2
Model-52	29928570	Ke Wu	CEBPD
Model-52	29928570	Ke Wu	AQP9
Model-52	29928570	Ke Wu	MAPKAPK2
Model-53	36440001	Qiaoyu Zhou	CSF2RB
Model-53	36440001	Qiaoyu Zhou	SIGLEC9
Model-53	36440001	Qiaoyu Zhou	LRRC25
Model-53	36440001	Qiaoyu Zhou	CSF3R
Model-54	29845799	Yushuang Yang	STAT3
Model-54	29845799	Yushuang Yang	LCK
Model-54	29845799	Yushuang Yang	FYN
Model-55	37662030	Shan Wang	ITGAM
Model-55	37662030	Shan Wang	CD163
Model-55	37662030	Shan Wang	ARG1
Model-55	37662030	Shan Wang	HIF1A
Model-55	37662030	Shan Wang	ACSL1
Model-56	36620624	Yiqun Guo	DNMT3B
Model-56	36620624	Yiqun Guo	MBD3
Model-56	36620624	Yiqun Guo	UHRF1
Model-56	36620624	Yiqun Guo	UHRF2
Model-56	36620624	Yiqun Guo	NTHL1
Model-56	36620624	Yiqun Guo	SMUG1
Model-56	36620624	Yiqun Guo	ZBTB33
Model-56	36620624	Yiqun Guo	TET1
Model-56	36620624	Yiqun Guo	TET3
Model-57	35231061	Guangyao Shao	AQP9
Model-57	35231061	Guangyao Shao	IL1B
Model-57	35231061	Guangyao Shao	IL1RN
Model-58	36863716	Zhengyu Liu	ACSL1
Model-58	36863716	Zhengyu Liu	CH25H
Model-58	36863716	Zhengyu Liu	GPCPD1
Model-58	36863716	Zhengyu Liu	PLA2G12A
Model-59	33563285	Qixin Chen	CUX1
Model-59	33563285	Qixin Chen	CTSD
Model-59	33563285	Qixin Chen	ADD3
Model-60	36684609	Hongyu Li	ACSL1
Model-60	36684609	Hongyu Li	GABARAPL1
Model-60	36684609	Hongyu Li	IL1R2
Model-60	36684609	Hongyu Li	IRAK3
Model-60	36684609	Hongyu Li	MCEMP1
Model-60	36684609	Hongyu Li	NFIL3
Model-60	36684609	Hongyu Li	THBD
Model-61	34470729	Wei Xiong	IGLON5
Model-61	34470729	Wei Xiong	LMX1A
Model-62	35537778	Pengfei Zheng	JAK2
Model-62	35537778	Pengfei Zheng	CDC42
Model-62	35537778	Pengfei Zheng	CHUK

## Sheet: Supplementary Table 8
Supplementary Table 8. Clinical information of external validation set (GSE34198).
Sample_geo_accession	Group	Age (year)	Diabetesstatus	Smoking status	Height (cm)	Weigth	SBP (mmhg)	DBP (mmhg)	ACEI	Betablockers	Diuretics	Ca2+ blockers	Statins	Fibrates
GSM843870	group: control	67.77	0	0	160	NA	126	70.5	0	0	1	1	0	0
GSM843871	group: control	67.84	0	0	172	75	157.5	87.5	0	0	0	0	0	0
GSM843872	group: control	66.07	0	0	168	87	122.5	77.5	0	0	0	0	0	0
GSM843873	group: control	67.26	1	0	172	104	125	75	1	0	1	1	0	0
GSM843874	group: control	51.65	0	0	168	88	132.5	75	0	0	0	0	0	0
GSM843875	group: control	62.03	0	0	178	110	127.5	77.5	1	1	0	0	1	0
GSM843876	group: control	76.59	0	0	150	55	130	80	0	1	0	0	1	0
GSM843877	group: control	77.64	1	0	160	104	150	80	1	1	0	1	1	0
GSM843878	group: control	75	1	0	157	82	150	80	0	0	0	1	0	1
GSM843879	group: control	51	0	0	175	92	140	90	0	0	0	0	0	0
GSM843880	group: control	51	0	0	175	92	140	90	0	0	0	0	0	0
GSM843881	group: control	55.21	0	0	162	100	145	95	1	0	0	1	0	0
GSM843882	group: control	72.59	0	0	160	53	130	75	0	1	1	0	0	0
GSM843883	group: control	73.57	1	0	166	82	137.5	77.5	0	0	0	0	0	1
GSM843884	group: control	47.5	1	0	159	100	137.5	80	1	1	0	0	1	0
GSM843885	group: control	46.84	0	0	NA	NA	160	92.5	0	0	0	0	0	0
GSM843886	group: control	72.87	0	0	155	69	NA	NA	0	0	0	0	0	0
GSM843887	group: control	53.77	0	1	181	86	130	80	0	1	0	0	0	0
GSM843888	group: control	53.77	0	1	181	86	130	80	0	1	0	0	0	0
GSM843889	group: control	52.36	0	1	185	97	130	85	0	0	1	0	0	0
GSM843890	group: control	51.69	0	0	183	92	145	85	0	0	0	0	0	0
GSM843891	group: control	65.89	0	0	160	67	95	50	1	1	1	0	0	0
GSM843892	group: control	73.34	1	0	157	99	170	85	1	1	0	0	1	1
GSM843893	group: control	59.87	0	1	169	89	140	80	0	0	0	0	0	0
GSM843894	group: control	65.78	0	0	170	97	145	90	1	1	1	1	0	0
GSM843895	group: control	63.7	0	0	174	92	122.5	77.5	1	1	0	1	1	0
GSM843896	group: control	69.85	1	0	175	93	NA	NA	1	0	0	1	1	0
GSM843897	group: control	58.05	0	0	162	107	130	85	0	0	1	0	0	0
GSM843898	group: control	58.05	0	0	162	107	130	85	0	0	1	0	0	0
GSM843899	group: control	59.95	0	1	164	60	130	72.5	0	0	0	0	0	0
GSM843900	group: control	75.32	0	0	155	74	130	82.5	0	0	1	1	0	0
GSM843901	group: control	55.81	0	0	170	66	NA	NA	0	0	0	0	0	0
GSM843902	group: control	55.98	0	0	177	83	147.5	87.5	0	0	1	0	0	0
GSM843903	group: control	78.57	0	0	144	65	135	80	0	0	0	0	0	0
GSM843904	group: control	52.1	0	1	NA	NA	NA	NA	1	0	1	0	0	0
GSM843905	group: control	78.69	0	0	150	71	130	80	1	0	1	0	1	0
GSM843906	group: control	73.41	0	0	153	80	140	95	1	1	1	0	1	0
GSM843907	group: control	66.19	1	1	160	70	127.5	80	0	0	0	0	1	0
GSM843908	group: control	73.56	1	0	152	70	137.5	80	1	1	0	1	0	0
GSM843909	group: control	59.56	0	1	166	84	162.5	95	0	0	0	0	0	0
GSM843910	group: control	57.57	0	0	172	113	140	95	0	1	0	0	0	0
GSM843911	group: control	73.95	1	0	147	66	145	85	1	1	0	0	1	0
GSM843912	group: control	79.39	1	0	169	83	162.5	65	0	0	1	1	0	0
GSM843913	group: control	59.63	0	1	178	102	145	85	0	0	0	0	1	0
GSM843914	group: control	46.87	0	0	164	72	135	85	0	0	0	0	0	0
GSM843915	group: control	57.4	0	1	169	71	127.5	80	0	0	0	0	0	0
GSM843916	group: control	57.4	0	1	169	71	127.5	80	0	0	0	0	0	0
GSM843917	group: control	67.94	0	0	161	86	120	77.5	1	1	0	0	0	0
GSM843918	group: AIM	61.81	0	0	170	108	NA	NA	0	1	0	0	0	0
GSM843919	group: AIM	57.83	0	1	178	96	132.5	82.5	0	0	0	1	0	0
GSM843920	group: AIM	55.58	0	0	167	90	150	80	1	1	1	0	1	0
GSM843921	group: AIM	73.5	0	0	154	68	157.5	90	0	0	1	0	0	0
GSM843922	group: AIM	54.4	0	1	178	87	117.5	80	0	0	0	0	0	0
GSM843923	group: AIM	78.44	0	0	156	NA	NA	NA	1	1	0	1	0	0
GSM843924	group: AIM	76.29	1	0	148	51	125	65	1	0	0	0	1	0
GSM843925	group: AIM	57.76	0	0	166	94	137.5	80	0	0	0	0	0	0
GSM843926	group: AIM	73.25	1	0	156	62	142.5	77.5	1	1	0	0	1	0
GSM843927	group: AIM	53.69	0	1	NA	NA	127.5	70	0	0	0	0	0	0
GSM843928	group: AIM	60.05	0	1	NA	NA	147.5	92.5	0	0	0	1	0	0
GSM843929	group: AIM	70.34	1	0	160	79	127.5	80	1	1	0	0	1	0
GSM843930	group: AIM	70.34	1	0	160	79	127.5	80	1	1	0	0	1	0
GSM843931	group: AIM	58.61	0	0	174	98	125	80	0	0	0	0	0	0
GSM843932	group: AIM	74.41	0	0	177	70	112.5	65	1	0	0	0	0	0
GSM843933	group: AIM	61.92	1	0	179	118	127.5	77.5	1	1	1	0	1	0
GSM843934	group: AIM	63.28	0	0	165	80	145	80	0	0	1	0	0	0
GSM843935	group: AIM	64.77	0	0	176	82	117.5	75	1	0	0	0	0	0
GSM843936	group: AIM	63.29	1	1	171	77	125	80	1	0	1	1	1	0
GSM843937	group: AIM	73.48	0	0	160	90	155	95	0	1	0	1	0	0
GSM843938	group: AIM	70.65	1	0	176	78	142.5	95	0	1	0	0	1	0
GSM843939	group: AIM	79.35	1	0	159	70	135	80	0	0	0	0	1	0
GSM843940	group: AIM	70.8	0	1	160	97	147.5	80	0	1	1	0	0	0
GSM843941	group: AIM	47.97	1	0	154	79	140	85	0	1	0	0	0	0
GSM843942	group: AIM	66.45	0	0	166	78	140	80	1	0	1	0	1	0
GSM843943	group: AIM	78.49	1	0	146	73	135	75	0	0	1	1	0	0
GSM843944	group: AIM	73.67	1	0	170	94	162.5	75	1	1	1	0	1	0
GSM843945	group: AIM	61.82	0	1	NA	NA	135	75	1	0	0	0	0	0
GSM843946	group: AIM	62.37	0	0	176	109	115	82.5	1	1	1	0	1	0
GSM843947	group: AIM	70.31	0	0	172	98	NA	NA	0	0	0	1	0	0
GSM843948	group: AIM	77.91	1	0	170	86	117.5	65	1	1	0	1	0	0
GSM843949	group: AIM	58.52	0	0	170	77	132.5	85	1	1	0	0	0	0
GSM843950	group: AIM	59.71	0	0	174	95	127.5	82.5	1	1	1	1	0	0
GSM843951	group: AIM	55.16	0	1	183	88	NA	NA	0	0	0	0	0	0
GSM843952	group: AIM	71.79	1	0	170	85	145	87.5	1	1	0	0	0	0
GSM843953	group: AIM	51.4	0	0	186	93	125	75	1	1	1	1	1	0
GSM843954	group: AIM	69.63	0	0	170	84	130	80	1	0	1	1	1	0
GSM843955	group: AIM	56	0	1	170	55	140	90	0	0	0	0	1	0
GSM843956	group: AIM	62.75	1	0	175	80	145	80	0	0	0	0	1	1
GSM843957	group: AIM	79.73	1	0	176	75	155	85	0	0	0	0	1	0
GSM843958	group: AIM	71.9	1	0	160	68	130	70	1	1	0	1	1	0
GSM843959	group: AIM	71.9	1	0	160	68	130	70	1	1	0	1	1	0
GSM843960	group: AIM	70.18	0	1	155	61	115	65	0	0	0	1	0	0
GSM843961	group: AIM	57.55	0	0	146	55	120	66	0	1	0	0	1	0
GSM843962	group: AIM	57.55	0	0	146	55	120	66	0	1	0	0	1	0
GSM843963	group: AIMD6	55.16	0	1	163	86	150.5	87	1	0	1	0	0	0
GSM843964	group: AIMD6	78.65	1	0	NA	NA	NA	NA	0	0	0	1	1	0
GSM843965	group: AIMD6	59.56	0	0	182	101	121	74	0	0	0	1	0	0
GSM843966	group: AIMD6	77.27	1	0	147	63	107.5	72.5	1	1	0	0	1	0

## Sheet: Supplementary Table 9
Supplementary Table 9. NMF results of GSE123342, GSE60993, GSE34198.
GSE123342			GSE60993			GSE34198
ID	Cluster		ID	Cluster		ID	Cluster
GSM3501241_s2	C2		GSM1495320_s2	C2		GSM843918	C1
GSM3501243_s2	C1		GSM1495321_s2	C1		GSM843919	C1
GSM3501247_s2	C1		GSM1495322_s2	C1		GSM843920	C2
GSM3501249_s2	C1		GSM1495323_s2	C2		GSM843921	C2
GSM3501251_s2	C1		GSM1495324_s2	C1		GSM843922	C1
GSM3501253_s2	C1		GSM1495325_s2	C2		GSM843923	C2
GSM3501255_s2	C1		GSM1495326_s2	C2		GSM843924	C1
GSM3501257_s2	C1		GSM1495327_s2	C1		GSM843925	C1
GSM3501259_s2	C2		GSM1495328_s2	C1		GSM843926	C1
GSM3501261_s2	C2		GSM1495329_s2	C2		GSM843927	C1
GSM3501263_s2	C1		GSM1495330_s2	C1		GSM843928	C2
GSM3501267_s2	C2		GSM1495331_s2	C2		GSM843929	C2
GSM3501269_s2	C2		GSM1495332_s2	C1		GSM843930	C2
GSM3501271_s2	C2		GSM1495333_s2	C1		GSM843931	C2
GSM3501273_s2	C1		GSM1495334_s2	C1		GSM843932	C2
GSM3501275_s2	C1		GSM1495335_s2	C1		GSM843933	C2
GSM3501277_s2	C2		GSM1495336_s2	C1		GSM843934	C2
GSM3501279_s2	C1					GSM843935	C1
GSM3501280_s2	C1					GSM843936	C1
GSM3501282_s2	C1					GSM843937	C2
GSM3501283_s2	C1					GSM843938	C2
GSM3501285_s2	C2					GSM843939	C2
GSM3501287_s2	C1					GSM843940	C2
GSM3501289_s2	C1					GSM843941	C2
GSM3501292_s2	C2					GSM843942	C2
GSM3501298_s2	C2					GSM843943	C1
GSM3501300_s2	C2					GSM843944	C2
GSM3501302_s2	C2					GSM843945	C2
GSM3501304_s2	C1					GSM843946	C2
GSM3501306_s2	C1					GSM843947	C2
GSM3501308_s2	C2					GSM843948	C2
GSM3501310_s2	C1					GSM843949	C1
GSM3501312_s2	C2					GSM843950	C1
GSM3501314_s2	C2					GSM843951	C2
GSM3501316_s2	C1					GSM843952	C2
GSM3501320_s2	C1					GSM843953	C1
GSM3501322_s2	C2					GSM843954	C2
GSM3501324_s2	C1					GSM843955	C2
GSM3501326_s2	C2					GSM843956	C2
GSM3501328_s2	C2					GSM843957	C1
GSM3501330_s2	C1					GSM843958	C2
GSM3501332_s2	C1					GSM843959	C2
GSM3501334_s2	C2					GSM843960	C2
GSM3501336_s2	C1					GSM843961	C2
GSM3501338_s2	C2					GSM843962	C2
GSM3501340_s2	C1					GSM843963	C1
GSM3501346_s2	C1					GSM843964	C2
GSM3501348_s2	C2					GSM843965	C2
GSM3501350_s2	C2					GSM843966	C2
GSM3501352_s2	C1
GSM3501354_s2	C1
GSM3501356_s2	C2
GSM3501358_s2	C2
GSM3501360_s2	C2
GSM3501362_s2	C2
GSM3501364_s2	C2
GSM3501370_s2	C2
GSM3501372_s2	C1
GSM3501376_s2	C1
GSM3501409_s2	C1
GSM3501411_s2	C2
GSM3501414_s2	C2
GSM3501428_s2	C1
GSM3501431_s2	C2
GSM3501432_s2	C2

## Sheet: Supplementary Table 10
Supplementary Table 10. GSEA on cluster 1 and cluster 2 of GSE123342, GSE60993, GSE34198 using NETosis, neutrophil, and neutrophil degranulation gene sets.
GSE123342
ID	Description	setSize	enrichmentScore	NES	pvalue	p.adjust	rank	leading_edge	core_enrichment
NETosis	NETosis	128	0.658362	2.41205	1e-10	4e-10	1941	tags=33%, list=7%, signal=31%	CLEC4E/XIST/S100A12/FCAR/TLR2/MMP9/NFIL3/TLR4/PADI4/S100A8/C5AR1/NFKBIA/CD177/HIF1A/TLR8/CXCR4/S100A9/LTF/CEBPB/SELPLG/MFN2/SIGLEC14/CAMP/TNFAIP3/CLEC7A/TIMP1/TKT/MAPK14/PTAFR/CASP1/CXCL1/MNDA/STAT3/C3AR1/MYD88/SOCS3/ACTN1/PIK3CA/ITGAM/NFE2L2/RIPK3/MAPK3
Neutrophil	Neutrophil	41	0.635276	1.92955	0.000368748	0.000737496	1582	tags=41%, list=6%, signal=39%	ARG1/TLR2/MME/TLR4/CD177/TLR8/CXCR4/CXCR1/CXCR2/CEACAM8/ITGAX/SELL/OLFM4/FCGR3A/IL17RA/CD24/ITGAM
Neutrophil degranulation	Neutrophil degranulation	13	0.794562	1.87117	0.00102516	0.00136688	2043	tags=62%, list=7%, signal=57%	CD177/ANXA3/STXBP3/SPI1/PTAFR/ITGAM/STXBP2/VAMP7
GSE60993
ID	Description	setSize	enrichmentScore	NES	pvalue	p.adjust	rank	leading_edge	core_enrichment
NETosis	NETosis	120	0.682709	2.32204	1e-10	8e-10	2614	tags=47%, list=10%, signal=42%	MMP9/S100A12/TLR4/TLR2/CLEC4E/PADI4/NFIL3/MNDA/IL1B/CTSG/PTAFR/MAPK14/P2RX1/NFKBIA/MFN2/FCAR/C5AR1/SOCS3/CD177/STAT3/AZU1/CAMP/C3AR1/MAPK3/CEBPB/ITGAM/IRAK4/TKT/MYD88/ATG7/MPO/TLR8/ACTN1/DEFA3/SELPLG/PRTN3/MAPK1/TIMP1/XIST/SYK/NLRP3/RIPK3/CASP1/S100A8/FGL2/ITGB2/LCP1/FCGR2B/ACTB/CLEC7A/ACTN4/IL8/SPP1/NFE2L2/CXCR4/SUCNR1
Neutrophil	Neutrophil	39	0.695275	1.95726	7.54595e-05	0.000301838	2008	tags=59%, list=8%, signal=54%	ARG1/TLR5/TLR4/TLR2/SELL/CD63/CD177/ITGAX/ITGAM/TLR8/HLA-DRB6/HLA-DRB5/PRTN3/CEACAM8/MME/HLA-DRB1/PECAM1/CD14/OLFM4/HLA-DRB3/FCGR3A/ITGB2/CD33
Neutrophil degranulation	Neutrophil degranulation	13	0.818239	1.84663	0.00212616	0.00340186	1889	tags=77%, list=7%, signal=71%	ANXA3/PTAFR/SPI1/CD177/PRAM1/ITGAM/STXBP2/SYK/STXBP3/ITGB2
GSE34198
ID	Description	setSize	enrichmentScore	NES	pvalue	p.adjust	rank	leading_edge	core_enrichment
Neutrophil	Neutrophil	31	0.476293	1.61045	0.0253644	0.167905	536	tags=19%, list=5%, signal=19%	ARG1/PTPRC/TLR2/TLR4/CEACAM8/TLR5
NETosis	NETosis	95	0.321912	1.35071	0.0419762	0.167905	2202	tags=26%, list=19%, signal=22%	S100A12/LTF/HIF1A/TLR2/TLR4/CLEC7A/FCAR/NFE2L2/NFIL3/C3AR1/FCGR2B/CAMP/CASP1/CLEC4E/PADI4/SOCS3/S100A9/MAPK14/ACTN1/MNDA/CLEC6A/CTSG/SYK/MAPK1/LCP1
Neutrophil degranulation	Neutrophil degranulation	12	0.547063	1.42002	0.0803059	0.214149	2578	tags=33%, list=22%, signal=26%	ANXA3/STXBP3/SYK/PTAFR

[truncated: 5 more sheets: Supplementary Table 11, Supplementary Table 12, Supplementary Table 13, Supplementary Table 14, Supplementary Table 15]
